# Supplementary material for: Gut Microbiota and Endothelial Dysfunction Markers in Obese Mexican Children and Adolescents
Source: Nutrients. 2018 Dec 19;10(12):2009. doi: 10.3390/nu10122009 (PMC6315777; doi:10.3390/nu10122009)
Supplement: Supplementary file 1 [file nutrients-10-02009-s001.zip]

Archive with 3 entries (2 files):
- supplementary/
- supplementary/Supplementary material-1.pdf
- supplementary/Supplementary material-Table S12.xlsx
