# Supplementary material for: Gut Microbiota and Endothelial Dysfunction Markers in Obese Mexican Children and Adolescents
Source: Nutrients. 2018 Dec 19;10(12):2009. doi: 10.3390/nu10122009 (PMC6315777; doi:10.3390/nu10122009)
Supplement: Supplementary file 1 [file nutrients-10-02009-s001.zip › supplementary/Supplementary material-Table S12.xlsx]

## Sheet: obese_children_siginifi_table
SUID	cooc_method	interaction	interactionType	Label	method_number	method_scores	methodname_interactiontype	methodname_pval	methodname_score	name	nulldistribmean	nulldistribmedian	nulldistribsd	oriScore	pval	pval-brown-merge	qval	randdistribMean	randdistribMedian	randdistribNumNonNaNScores	randdistribSD	selected	shared interaction	shared name	weight
3537	dist_jensen		mutualExclusion	OTU183603->OTUNew.ReferenceOTU13188	1	0.689019	dist_jensen=mutualExclusion	dist_jensen=3.576028362317629E-13	dist_jensen=0.6890194159944113	OTU183603->OTUNew.ReferenceOTU13188	0.0983973	0.100739	0.00715002	0.689019	2.94644e-05	2.94644e-05	0.000125141	0.684813	0.687686	18	0.00667708	FALSE		OTU183603->OTUNew.ReferenceOTU13188	0.000125141
3540	dist_bray|correl_pearson		copresence	OTU587753->OTU235591	2	0.10798745400037113|0.9963917370412327	dist_bray=copresence|correl_pearson=copresence	dist_bray=8.088276987772147E-5|correl_pearson=0.0	dist_bray=0.10798745400037113|correl_pearson=0.9963917370412327	OTU587753->OTU235591	0.98886	1	0.0891978	0.107987	0	0	0	0.08919155730486038|0.9969668199042113	0.08465675933865768|0.9971876730552458	18.0|18.0	0.05687978949770412|0.0020253250019295114	FALSE		OTU587753->OTU235591	0
3545	dist_jensen		mutualExclusion	OTU196604->OTUNew.ReferenceOTU13188	1	0.689815	dist_jensen=mutualExclusion	dist_jensen=6.772360450213455E-15	dist_jensen=0.6898148547542431	OTU196604->OTUNew.ReferenceOTU13188	0.0889147	0.0926759	0.0106353	0.689815	4.2307e-06	4.2307e-06	1.90381e-05	0.685834	0.688598	18	0.00600912	FALSE		OTU196604->OTUNew.ReferenceOTU13188	1.90381e-05
3556	correl_pearson		copresence	OTU179261->OTU309133	1	0.983989	correl_pearson=copresence	correl_pearson=0.0	correl_pearson=0.9839891916191649	OTU179261->OTU309133	-0.0139801	-0.0202289	0.0307233	0.983989	0	0	0	0.988148	0.991708	18	0.0115396	FALSE		OTU179261->OTU309133	0
3568	dist_kullbackleibler|correl_pearson|dist_euclid|dist_jensen|dist_bray		copresence	OTU850218->OTUNew.ReferenceOTU12345	5	0.2325465942355861|0.9976848753622141|0.05898979834847119|0.01720748325727279|0.05917073300676978	dist_kullbackleibler=copresence|correl_pearson=copresence|dist_euclid=copresence|dist_jensen=copresence|dist_bray=copresence	dist_kullbackleibler=0.0|correl_pearson=0.0|dist_euclid=0.49594778268054174|dist_jensen=0.4370810576936063|dist_bray=2.862150516591555E-10	dist_kullbackleibler=0.2325465942355861|correl_pearson=0.9976848753622141|dist_euclid=0.05898979834847119|dist_jensen=0.01720748325727279|dist_bray=0.05917073300676978	OTU850218->OTUNew.ReferenceOTU12345	19.4483	21.9887	4.4387	0.232547	0	0	0	0.17493656259702242|0.9983404389558889|0.04103767896722955|0.013009777595414657|0.04234435967659906	0.12574515360201372|0.9987502161966902|0.0401356734734371|0.009640280212164634|0.041989442514524966	18.0|18.0|18.0|18.0|18.0	0.12767977443514106|0.0014356748269312193|0.021199818580245167|0.0094810323644807|0.02342429757479508	FALSE		OTU850218->OTUNew.ReferenceOTU12345	0
3570	correl_pearson		copresence	OTUNew.ReferenceOTU7389->OTU309133	1	0.987865	correl_pearson=copresence	correl_pearson=0.0	correl_pearson=0.9878651567100911	OTUNew.ReferenceOTU7389->OTU309133	0.00771149	-0.0209747	0.142399	0.987865	0	0	0	0.990582	0.992592	18	0.00681532	FALSE		OTUNew.ReferenceOTU7389->OTU309133	0
3573	dist_kullbackleibler|dist_jensen|correl_pearson|dist_bray		copresence	OTUNew.ReferenceOTU335->OTUNew.ReferenceOTU11321	4	0.025775198404318276|0.0032053867451690785|0.9970591867712351|0.05687487863329155	dist_kullbackleibler=copresence|dist_jensen=copresence|correl_pearson=copresence|dist_bray=copresence	dist_kullbackleibler=0.0|dist_jensen=0.31245872097610805|correl_pearson=0.0|dist_bray=1.5142525999767287E-7	dist_kullbackleibler=0.025775198404318276|dist_jensen=0.0032053867451690785|correl_pearson=0.9970591867712351|dist_bray=0.05687487863329155	OTUNew.ReferenceOTU335->OTUNew.ReferenceOTU11321	16.2888	16.6533	1.8966	0.0257752	0	0	0	0.016436401456211766|0.002045263512833724|0.997841095378636|0.03579888480440355	0.01516271807815778|0.0018831202055607592|0.9984582329957152|0.03322627059866745	18.0|18.0|18.0|18.0	0.015073930831842431|0.0018773797281428537|0.00256399095538427|0.034014401051022436	FALSE		OTUNew.ReferenceOTU335->OTUNew.ReferenceOTU11321	0
3579	dist_bray|dist_jensen		mutualExclusion	OTUNew.ReferenceOTU19314->OTU583746	2	0.9997469075263368|0.688838853536812	dist_bray=mutualExclusion|dist_jensen=mutualExclusion	dist_bray=0.021366158104814237|dist_jensen=0.0	dist_bray=0.9997469075263368|dist_jensen=0.688838853536812	OTUNew.ReferenceOTU19314->OTU583746	0.955234	0.998007	0.0916819	0.999747	0	0	0	0.9994676373718608|0.685811028579166	0.9996017057123955|0.6872645253366477	18.0|18.0	4.7653133392103485E-4|0.004430782036265892	FALSE		OTUNew.ReferenceOTU19314->OTU583746	0
3581	dist_kullbackleibler|dist_jensen		mutualExclusion	OTU196604->OTU524371	2	29.49183633793519|0.69213694780833	dist_kullbackleibler=mutualExclusion|dist_jensen=mutualExclusion	dist_kullbackleibler=0.1772004698309778|dist_jensen=1.1102230246251565E-16	dist_kullbackleibler=29.49183633793519|dist_jensen=0.69213694780833	OTU196604->OTU524371	23.6448	23.5315	5.33968	29.4918	2.2967e-07	2.2967e-07	1.14231e-06	25.823680558805428|0.6892978144231614	28.540160111724425|0.6916507330413427	18.0|18.0	5.535811757264126|0.005149246795767002	FALSE		OTU196604->OTU524371	1.14231e-06
3588	dist_bray|dist_kullbackleibler|dist_jensen		copresence	OTUNew.ReferenceOTU21736->OTU157424	3	0.14202536445924652|0.21809975897267714|0.018963292788512796	dist_bray=copresence|dist_kullbackleibler=copresence|dist_jensen=copresence	dist_bray=9.083172911816817E-6|dist_kullbackleibler=0.0|dist_jensen=0.3280325440854066	dist_bray=0.14202536445924652|dist_kullbackleibler=0.21809975897267714|dist_jensen=0.018963292788512796	OTUNew.ReferenceOTU21736->OTU157424	0.948018	0.996228	0.136989	0.142025	0	0	0	0.09939281898597116|0.20121698501791221|0.01623082327807744	0.1169224604547594|0.17048621565328204|0.015111181114782586	18.0|18.0|18.0	0.039198054172214836|0.10240705200727372|0.006487666427772958	FALSE		OTUNew.ReferenceOTU21736->OTU157424	0
3590	dist_kullbackleibler|dist_jensen		mutualExclusion	OTU4226929->OTU196604	2	26.91304221690661|0.6888915216466576	dist_kullbackleibler=mutualExclusion|dist_jensen=mutualExclusion	dist_kullbackleibler=0.10890590526027122|dist_jensen=1.6564527527407336E-13	dist_kullbackleibler=26.91304221690661|dist_jensen=0.6888915216466576	OTU4226929->OTU196604	20.8009	20.5391	5.0111	26.913	6.85476e-06	6.85476e-06	3.01291e-05	23.150574108512316|0.6838752016707177	24.646872121997227|0.6862326060239843	18.0|18.0	3.6353324833419562|0.00704031971231341	FALSE		OTU4226929->OTU196604	3.01291e-05
3594	correl_pearson		copresence	OTUNew.ReferenceOTU7389->OTU235591	1	0.987249	correl_pearson=copresence	correl_pearson=0.0	correl_pearson=0.9872494613256892	OTUNew.ReferenceOTU7389->OTU235591	-0.000581802	-0.0234761	0.141076	0.987249	0	0	0	0.990298	0.991956	18	0.00732904	FALSE		OTUNew.ReferenceOTU7389->OTU235591	0
3604	correl_pearson|dist_bray		copresence	OTU235591->OTUNew.ReferenceOTU24722	2	0.9929156197513612|0.10798745400037113	correl_pearson=copresence|dist_bray=copresence	correl_pearson=0.0|dist_bray=8.562292760794232E-5	correl_pearson=0.9929156197513612|dist_bray=0.10798745400037113	OTU235591->OTUNew.ReferenceOTU24722	-0.0166208	-0.020395	0.0142287	0.992916	0	0	0	0.9945333479857316|0.11185953143458782	0.9951512253631024|0.10798745400037113	18.0|18.0	0.0030802376257455717|0.05380085473934604	FALSE		OTU235591->OTUNew.ReferenceOTU24722	0
3605	correl_pearson		copresence	OTU179261->OTU587753	1	0.983989	correl_pearson=copresence	correl_pearson=0.0	correl_pearson=0.9839891916191567	OTU179261->OTU587753	0.0282257	-0.0202289	0.198235	0.983989	0	0	0	0.988148	0.991708	18	0.0115396	FALSE		OTU179261->OTU587753	0
3607	correl_pearson		copresence	OTU235591->OTUNew.ReferenceOTU6529	1	0.985494	correl_pearson=copresence	correl_pearson=0.0	correl_pearson=0.9854940431077956	OTU235591->OTUNew.ReferenceOTU6529	0.0137482	-0.0238779	0.171638	0.985494	0	0	0	0.988961	0.990679	18	0.00707835	FALSE		OTU235591->OTUNew.ReferenceOTU6529	0
3617	correl_pearson		copresence	OTUNew.ReferenceOTU22231->OTUNew.ReferenceOTU9453	1	0.985961	correl_pearson=copresence	correl_pearson=0.0	correl_pearson=0.9859614919060756	OTUNew.ReferenceOTU22231->OTUNew.ReferenceOTU9453	-0.0021659	-0.0205742	0.103668	0.985961	0	0	0	0.990129	0.992566	18	0.00807113	FALSE		OTUNew.ReferenceOTU22231->OTUNew.ReferenceOTU9453	0
3618	correl_pearson		copresence	OTUNew.ReferenceOTU7389->OTU587753	1	0.987865	correl_pearson=copresence	correl_pearson=0.0	correl_pearson=0.9878651567100935	OTUNew.ReferenceOTU7389->OTU587753	0.0014227	-0.0209747	0.141376	0.987865	0	0	0	0.990582	0.992592	18	0.00681532	FALSE		OTUNew.ReferenceOTU7389->OTU587753	0
3619	dist_euclid|dist_jensen|dist_bray|dist_kullbackleibler|correl_pearson		copresence	OTU587753->OTUNew.ReferenceOTU9453	5	1.1102230246251573E-16|2.391470571805492E-4|1.1102230246251565E-16|0.0019193102313554244|0.9999999999999999	dist_euclid=copresence|dist_jensen=copresence|dist_bray=copresence|dist_kullbackleibler=copresence|correl_pearson=copresence	dist_euclid=0.0|dist_jensen=0.10202932573792411|dist_bray=0.0|dist_kullbackleibler=0.0|correl_pearson=0.0	dist_euclid=1.1102230246251573E-16|dist_jensen=2.391470571805492E-4|dist_bray=1.1102230246251565E-16|dist_kullbackleibler=0.0019193102313554244|correl_pearson=0.9999999999999999	OTU587753->OTUNew.ReferenceOTU9453	0.0241743	0.0241613	7.35419e-05	1.11022e-16	0	0	0	9.71092081302715E-17|1.9770819771199093E-4|1.034953667023451E-16|0.0015867571835247148|1.0000000000000007	1.1102230246251573E-16|2.391470571804418E-4|1.1102230246251565E-16|0.0019193102313553138|1.0000000000000009	18.0|18.0|18.0|18.0|18.0	1.6861877336835276E-17|7.494775792542292E-5|2.791062479852155E-17|6.014198200477771E-4|1.996257208092412E-15	FALSE		OTU587753->OTUNew.ReferenceOTU9453	0
3624	dist_kullbackleibler|dist_jensen		mutualExclusion	OTU639310->OTU524371	2	27.160527064107487|0.6889299717150513	dist_kullbackleibler=mutualExclusion|dist_jensen=mutualExclusion	dist_kullbackleibler=0.034343112437224876|dist_jensen=1.4857567345316625E-6	dist_kullbackleibler=27.160527064107487|dist_jensen=0.6889299717150513	OTU639310->OTU524371	18.6524	18.2998	4.76775	27.1605	0.00728231	0.00728231	0.0257263	23.007564972030615|0.6816322974574337	25.03944812187328|0.6887327082540884	18.0|18.0	5.723303702848778|0.01502036234701174	FALSE		OTU639310->OTU524371	0.0257263
3626	dist_kullbackleibler|dist_jensen		mutualExclusion	OTU339685->OTU196604	2	26.15505423633816|0.6915642408439842	dist_kullbackleibler=mutualExclusion|dist_jensen=mutualExclusion	dist_kullbackleibler=0.32590778300576606|dist_jensen=0.0	dist_kullbackleibler=26.15505423633816|dist_jensen=0.6915642408439842	OTU339685->OTU196604	20.4825	19.9058	5.40394	26.1551	0	0	0	21.452481198382493|0.6886963469357389	24.265636749816363|0.6894957837204423	18.0|18.0	4.62073350219745|0.003833554635391184	FALSE		OTU339685->OTU196604	0
3629	correl_pearson		copresence	OTU179261->OTUNew.ReferenceOTU9453	1	0.983989	correl_pearson=copresence	correl_pearson=0.0	correl_pearson=0.9839891916191623	OTU179261->OTUNew.ReferenceOTU9453	-0.00231217	-0.0202289	0.105195	0.983989	0	0	0	0.988148	0.991708	18	0.0115396	FALSE		OTU179261->OTUNew.ReferenceOTU9453	0
3630	correl_pearson		copresence	OTUNew.ReferenceOTU7389->OTUNew.ReferenceOTU9453	1	0.987865	correl_pearson=copresence	correl_pearson=0.0	correl_pearson=0.987865156710092	OTUNew.ReferenceOTU7389->OTUNew.ReferenceOTU9453	-0.0069603	-0.0209747	0.101804	0.987865	0	0	0	0.990582	0.992592	18	0.00681532	FALSE		OTUNew.ReferenceOTU7389->OTUNew.ReferenceOTU9453	0
3635	dist_kullbackleibler|dist_jensen		mutualExclusion	OTU293883->OTU4226929	2	25.556555687498882|0.688325169168713	dist_kullbackleibler=mutualExclusion|dist_jensen=mutualExclusion	dist_kullbackleibler=0.021051175532818545|dist_jensen=6.850076061937216E-14	dist_kullbackleibler=25.556555687498882|dist_jensen=0.688325169168713	OTU293883->OTU4226929	19.0073	18.9019	4.7398	25.5566	1.96724e-06	1.96724e-06	8.95925e-06	22.673828893263952|0.6833983359370164	24.988775094301864|0.6861728542747395	18.0|18.0	3.2541459128717967|0.006721170961535386	FALSE		OTU293883->OTU4226929	8.95925e-06
3637	correl_pearson|dist_kullbackleibler|dist_bray|dist_jensen		copresence	OTU850218->OTUNew.ReferenceOTU11321	4	0.9899682428104729|0.18598127450159851|0.11660766013950974|0.016812356649340204	correl_pearson=copresence|dist_kullbackleibler=copresence|dist_bray=copresence|dist_jensen=copresence	correl_pearson=0.0|dist_kullbackleibler=0.0|dist_bray=7.621845026917207E-5|dist_jensen=0.4289887555356878	correl_pearson=0.9899682428104729|dist_kullbackleibler=0.18598127450159851|dist_bray=0.11660766013950974|dist_jensen=0.016812356649340204	OTU850218->OTUNew.ReferenceOTU11321	0.00338799	-0.0236701	0.139446	0.989968	0	0	0	0.9927930143767422|0.12522481598139923|0.07484844840168485|0.011183086851844246	0.9947384036186198|0.11507343247603045|0.0686064105742411|0.010683653748907647	18.0|18.0|18.0|18.0	0.008151653309943094|0.07378827309096579|0.054572809967530625|0.0063652494960685585	FALSE		OTU850218->OTUNew.ReferenceOTU11321	0
3638	dist_jensen|dist_kullbackleibler		mutualExclusion	OTU339685->OTU583746	2	0.6917373670318513|26.035174635432465	dist_jensen=mutualExclusion|dist_kullbackleibler=mutualExclusion	dist_jensen=0.0|dist_kullbackleibler=0.2526820285725496	dist_jensen=0.6917373670318513|dist_kullbackleibler=26.035174635432465	OTU339685->OTU583746	0.0836183	0.0854768	0.00764403	0.691737	0	0	0	0.6897774868027152|21.78711964186214	0.6902480272569892|24.503451196507736	18.0|18.0	0.002274086685761561|4.334930131771743	FALSE		OTU339685->OTU583746	0
3647	dist_kullbackleibler|dist_jensen		mutualExclusion	OTU339685->OTU403701	2	27.489896481355096|0.691444541797686	dist_kullbackleibler=mutualExclusion|dist_jensen=mutualExclusion	dist_kullbackleibler=0.17431352941001088|dist_jensen=0.0	dist_kullbackleibler=27.489896481355096|dist_jensen=0.691444541797686	OTU339685->OTU403701	20.3714	19.7159	5.51398	27.4899	0	0	0	22.476393351166116|0.6888238988692398	25.46094546417938|0.6893552051859156	18.0|18.0	5.04420200915518|0.003519689120280829	FALSE		OTU339685->OTU403701	0
3649	dist_jensen|dist_bray|dist_kullbackleibler		mutualExclusion	OTU583746->OTU269937	3	0.6923349645147369|0.9996976875021722|27.234808176299175	dist_jensen=mutualExclusion|dist_bray=mutualExclusion|dist_kullbackleibler=mutualExclusion	dist_jensen=0.0|dist_bray=0.0534130087546385|dist_kullbackleibler=0.0046752110119772095	dist_jensen=0.6923349645147369|dist_bray=0.9996976875021722|dist_kullbackleibler=27.234808176299175	OTU583746->OTU269937	0.0792588	0.0836938	0.0100714	0.692335	0	0	0	0.6910650944670979|0.9994190069649486|25.156642209199568	0.6917801610712178|0.999540843455571|26.51115696855172	18.0|18.0|18.0	0.0017631151679091393|4.879946753530137E-4|2.777753509302884	FALSE		OTU583746->OTU269937	0
3652	dist_jensen		mutualExclusion	OTU339685->OTU183603	1	0.690715	dist_jensen=mutualExclusion	dist_jensen=0.0	dist_jensen=0.6907151518910641	OTU339685->OTU183603	0.0854739	0.0871135	0.00831635	0.690715	0	0	0	0.687493	0.688779	18	0.00458431	FALSE		OTU339685->OTU183603	0
3659	correl_pearson		copresence	OTU587753->OTUNew.ReferenceOTU22231	1	0.985961	correl_pearson=copresence	correl_pearson=0.0	correl_pearson=0.985961491906069	OTU587753->OTUNew.ReferenceOTU22231	-0.00650678	-0.0205742	0.101654	0.985961	0	0	0	0.990129	0.992566	18	0.00807113	FALSE		OTU587753->OTUNew.ReferenceOTU22231	0
3660	correl_pearson|dist_bray		copresence	OTU235591->OTU309133	2	0.9963917370412423|0.10798745400037113	correl_pearson=copresence|dist_bray=copresence	correl_pearson=0.0|dist_bray=8.06370230904685E-5	correl_pearson=0.9963917370412423|dist_bray=0.10798745400037113	OTU235591->OTU309133	-0.00509557	-0.0183485	0.101562	0.996392	0	0	0	0.9969668199042122|0.08919155730486043	0.9971876730552462|0.08465675933865802	18.0|18.0	0.00202532500192867|0.056879789497704114	FALSE		OTU235591->OTU309133	0
3663	dist_bray|correl_pearson		copresence	OTU309133->OTUNew.ReferenceOTU24722	2	0.10159713207964671|0.9967395362438985	dist_bray=copresence|correl_pearson=copresence	dist_bray=5.6982029042362825E-5|correl_pearson=0.0	dist_bray=0.10159713207964671|correl_pearson=0.9967395362438985	OTU309133->OTUNew.ReferenceOTU24722	0.988591	1	0.0899338	0.101597	0	0	0	0.0709685146234118|0.9977303053145189	0.06320503404930955|0.9979544866957216	18.0|18.0	0.05655005759380031|0.0020252253389582762	FALSE		OTU309133->OTUNew.ReferenceOTU24722	0
3667	correl_pearson|dist_bray		copresence	OTU587753->OTUNew.ReferenceOTU24722	2	0.9967395362439014|0.10159713207964671	correl_pearson=copresence|dist_bray=copresence	correl_pearson=0.0|dist_bray=7.611571881427359E-5	correl_pearson=0.9967395362439014|dist_bray=0.10159713207964671	OTU587753->OTUNew.ReferenceOTU24722	-0.017074	-0.018222	0.008187	0.99674	0	0	0	0.9977303053145177|0.07096851462341183	0.9979544866957184|0.06320503404930955	18.0|18.0	0.002025225338958679|0.05655005759380025	FALSE		OTU587753->OTUNew.ReferenceOTU24722	0
3668	dist_bray|correl_pearson		copresence	OTUNew.ReferenceOTU11321->OTUNew.ReferenceOTU9453	2	0.12107688190320509|0.990605280377867	dist_bray=copresence|correl_pearson=copresence	dist_bray=0.0018533471412245373|correl_pearson=0.0	dist_bray=0.12107688190320509|correl_pearson=0.990605280377867	OTUNew.ReferenceOTU11321->OTUNew.ReferenceOTU9453	0.981211	1	0.123465	0.121077	0	0	0	0.08514531509302936|0.9928484636768553	0.0644395083210465|0.9951920769566012	18.0|18.0	0.09533547348475632|0.009083753178050833	FALSE		OTUNew.ReferenceOTU11321->OTUNew.ReferenceOTU9453	0
3669	dist_bray|correl_pearson		copresence	OTUNew.ReferenceOTU11321->OTUNew.ReferenceOTU24722	2	0.12107688190320509|0.9871180986067765	dist_bray=copresence|correl_pearson=copresence	dist_bray=0.0016168019433446812|correl_pearson=0.0	dist_bray=0.12107688190320509|correl_pearson=0.9871180986067765	OTUNew.ReferenceOTU11321->OTUNew.ReferenceOTU24722	0.977968	1	0.123956	0.121077	0	0	0	0.11847994450391741|0.9904115762587951	0.12107688190320498|0.9923462252158846	18.0|18.0	0.08519688873045764|0.009641399574553925	FALSE		OTUNew.ReferenceOTU11321->OTUNew.ReferenceOTU24722	0
3670	dist_bray|correl_pearson|dist_kullbackleibler|dist_jensen		copresence	OTUNew.ReferenceOTU12345->OTUNew.ReferenceOTU11321	4	0.08304215357818578|0.9960166057766373|0.16485824591443463|0.012291698166728007	dist_bray=copresence|correl_pearson=copresence|dist_kullbackleibler=copresence|dist_jensen=copresence	dist_bray=3.3327258206483634E-6|correl_pearson=0.0|dist_kullbackleibler=0.0|dist_jensen=0.4356315223758367	dist_bray=0.08304215357818578|correl_pearson=0.9960166057766373|dist_kullbackleibler=0.16485824591443463|dist_jensen=0.012291698166728007	OTUNew.ReferenceOTU12345->OTUNew.ReferenceOTU11321	0.967146	1	0.13898	0.0830422	0	0	0	0.05697086541551718|0.9970567839822023|0.12666212102065083|0.009318999928413603	0.061237182043336946|0.9979109615234415|0.09861809165565467|0.007083481161809185	18.0|18.0|18.0|18.0	0.04083514720354042|0.0031111205808733145|0.11896283359109239|0.008078910576172046	FALSE		OTUNew.ReferenceOTU12345->OTUNew.ReferenceOTU11321	0
3671	dist_kullbackleibler|dist_jensen|correl_pearson		copresence	OTU309133->OTUNew.ReferenceOTU9453	3	9.030821785857783E-4|1.126643419464361E-4|1.0000000000000073	dist_kullbackleibler=copresence|dist_jensen=copresence|correl_pearson=copresence	dist_kullbackleibler=0.0|dist_jensen=0.02891487975887519|correl_pearson=0.0	dist_kullbackleibler=9.030821785857783E-4|dist_jensen=1.126643419464361E-4|correl_pearson=1.0000000000000073	OTU309133->OTUNew.ReferenceOTU9453	15.5488	15.8661	2.22113	0.000903082	0	0	0	7.461717145590008E-4|9.308836118944021E-5|1.0000000000000009	9.030821785856642E-4|1.1266434194638237E-4|1.0000000000000007	18.0|18.0|18.0	2.8484243375916476E-4|3.553797513153375E-5|2.539813181819849E-15	FALSE		OTU309133->OTUNew.ReferenceOTU9453	0
3677	dist_jensen		mutualExclusion	OTU716286->OTU583746	1	0.689152	dist_jensen=mutualExclusion	dist_jensen=0.0	dist_jensen=0.6891517201631777	OTU716286->OTU583746	0.0670334	0.0688082	0.00694355	0.689152	0	0	0	0.687959	0.688858	18	0.00294989	FALSE		OTU716286->OTU583746	0
3683	dist_jensen		mutualExclusion	OTU215331->OTU183603	1	0.690261	dist_jensen=mutualExclusion	dist_jensen=0.0	dist_jensen=0.6902611933030344	OTU215331->OTU183603	0.0822725	0.084932	0.00762353	0.690261	0	0	0	0.68766	0.688552	18	0.003374	FALSE		OTU215331->OTU183603	0
3687	dist_jensen		mutualExclusion	OTUNew.ReferenceOTU21736->OTU183603	1	0.688958	dist_jensen=mutualExclusion	dist_jensen=0.0	dist_jensen=0.6889580620749813	OTUNew.ReferenceOTU21736->OTU183603	0.0739325	0.077151	0.00901486	0.688958	0	0	0	0.686937	0.687966	18	0.00347357	FALSE		OTUNew.ReferenceOTU21736->OTU183603	0
3689	dist_jensen		mutualExclusion	OTUNew.ReferenceOTU4007->OTU183603	1	0.689039	dist_jensen=mutualExclusion	dist_jensen=2.220446049250313E-16	dist_jensen=0.6890391238345619	OTUNew.ReferenceOTU4007->OTU183603	0.0882999	0.0906926	0.00880945	0.689039	7.74655e-07	7.74655e-07	3.66024e-06	0.684779	0.686221	18	0.0053722	FALSE		OTUNew.ReferenceOTU4007->OTU183603	3.66024e-06
3690	correl_pearson		copresence	OTUNew.ReferenceOTU22231->OTU309133	1	0.985961	correl_pearson=copresence	correl_pearson=0.0	correl_pearson=0.9859614919060726	OTUNew.ReferenceOTU22231->OTU309133	-0.00527057	-0.0205742	0.10227	0.985961	0	0	0	0.990129	0.992566	18	0.00807113	FALSE		OTUNew.ReferenceOTU22231->OTU309133	0
3692	dist_bray|correl_pearson|dist_kullbackleibler|dist_euclid|dist_jensen		copresence	OTUNew.ReferenceOTU335->OTUNew.ReferenceOTU12345	5	0.026167274944894237|0.9994676366216994|0.1309824211714397|0.036859285903472205|0.008616827164360815	dist_bray=copresence|correl_pearson=copresence|dist_kullbackleibler=copresence|dist_euclid=copresence|dist_jensen=copresence	dist_bray=6.808531516355742E-11|correl_pearson=0.0|dist_kullbackleibler=0.0|dist_euclid=0.4660335838659062|dist_jensen=0.41252829421678705	dist_bray=0.026167274944894237|correl_pearson=0.9994676366216994|dist_kullbackleibler=0.1309824211714397|dist_euclid=0.036859285903472205|dist_jensen=0.008616827164360815	OTUNew.ReferenceOTU335->OTUNew.ReferenceOTU12345	0.967224	1	0.139688	0.0261673	0	0	0	0.02218285468370128|0.999580336165893|0.10407299211859973|0.025545210528039687|0.0069797674885348744	0.016046266623592875|0.9997163453743078|0.07721573762373593|0.01942698357724043|0.005252440064546042	18.0|18.0|18.0|18.0|18.0	0.021667839476490848|4.5040677926662387E-4|0.11176627905171227|0.023872069761046295|0.007538106845173888	FALSE		OTUNew.ReferenceOTU335->OTUNew.ReferenceOTU12345	0
3694	dist_jensen		mutualExclusion	OTU339685->OTU370086	1	0.689169	dist_jensen=mutualExclusion	dist_jensen=0.0	dist_jensen=0.6891691109704952	OTU339685->OTU370086	0.0765408	0.0785053	0.0058842	0.689169	0	0	0	0.68558	0.686415	18	0.00372	FALSE		OTU339685->OTU370086	0
3696	correl_pearson|dist_bray		copresence	OTU179261->OTU41229	2	0.9885627748041205|0.1445353773685013	correl_pearson=copresence|dist_bray=copresence	correl_pearson=0.0|dist_bray=7.816673714255984E-5	correl_pearson=0.9885627748041205|dist_bray=0.1445353773685013	OTU179261->OTU41229	-0.0127029	-0.0271848	0.0969861	0.988563	0	0	0	0.9917216103815801|0.1088172288803846	0.9938109937893291|0.09854311302777541	18.0|18.0	0.006283431843372971|0.05054434665322801	FALSE		OTU179261->OTU41229	0
3698	correl_pearson|dist_bray		copresence	OTU587753->OTUNew.ReferenceOTU11321	2	0.990605280377866|0.12107688190320509	correl_pearson=copresence|dist_bray=copresence	correl_pearson=0.0|dist_bray=0.0015430338723756432	correl_pearson=0.990605280377866|dist_bray=0.12107688190320509	OTU587753->OTUNew.ReferenceOTU11321	-0.00703728	-0.0185188	0.101216	0.990605	0	0	0	0.9928484636768549|0.08514531509302933	0.9951920769566007|0.06443950832104639	18.0|18.0	0.009083753178049497|0.09533547348475628	FALSE		OTU587753->OTUNew.ReferenceOTU11321	0
3700	dist_kullbackleibler|dist_jensen		mutualExclusion	OTU339685->OTU365496	2	25.36429952186686|0.6889666326554578	dist_kullbackleibler=mutualExclusion|dist_jensen=mutualExclusion	dist_kullbackleibler=0.3743173882666999|dist_jensen=1.1102230246251565E-16	dist_kullbackleibler=25.36429952186686|dist_jensen=0.6889666326554578	OTU339685->OTU365496	19.6005	18.5586	4.60726	25.3643	3.34534e-07	3.34534e-07	1.64226e-06	20.32615895799243|0.6838756410607294	23.734013303538845|0.6843871730986013	18.0|18.0	5.127701713114613|0.005384135149720974	FALSE		OTU339685->OTU365496	1.64226e-06
3702	correl_pearson|dist_bray		copresence	OTUNew.ReferenceOTU24722->OTUNew.ReferenceOTU9453	2	0.9967395362439007|0.10159713207964671	correl_pearson=copresence|dist_bray=copresence	correl_pearson=0.0|dist_bray=6.670359069504972E-5	correl_pearson=0.9967395362439007|dist_bray=0.10159713207964671	OTUNew.ReferenceOTU24722->OTUNew.ReferenceOTU9453	-0.00760932	-0.018222	0.101046	0.99674	0	0	0	0.9977303053145188|0.0709685146234118	0.9979544866957186|0.06320503404930955	18.0|18.0	0.002025225338958592|0.05655005759380031	FALSE		OTUNew.ReferenceOTU24722->OTUNew.ReferenceOTU9453	0
3703	dist_bray|correl_pearson		copresence	OTUNew.ReferenceOTU11321->OTU309133	2	0.12107688190320509|0.9906052803778728	dist_bray=copresence|correl_pearson=copresence	dist_bray=0.00202888915119126|correl_pearson=0.0	dist_bray=0.12107688190320509|correl_pearson=0.9906052803778728	OTUNew.ReferenceOTU11321->OTU309133	0.972422	1	0.150204	0.121077	0	0	0	0.08514531509302936|0.9928484636768551	0.0644395083210465|0.9951920769566003	18.0|18.0	0.09533547348475632|0.009083753178049329	FALSE		OTUNew.ReferenceOTU11321->OTU309133	0
3704	correl_pearson		copresence	OTUNew.ReferenceOTU22231->OTU235591	1	0.988028	correl_pearson=copresence	correl_pearson=0.0	correl_pearson=0.9880279909501218	OTUNew.ReferenceOTU22231->OTU235591	-0.0170004	-0.0230278	0.0231307	0.988028	0	0	0	0.992311	0.993848	18	0.00657506	FALSE		OTUNew.ReferenceOTU22231->OTU235591	0
3706	dist_kullbackleibler|dist_jensen|correl_pearson|dist_bray		copresence	OTUNew.ReferenceOTU335->OTU850218	4	0.13072486395045513|0.009722163828485031|0.9977900825986687|0.0597327815062183	dist_kullbackleibler=copresence|dist_jensen=copresence|correl_pearson=copresence|dist_bray=copresence	dist_kullbackleibler=0.0|dist_jensen=0.3803291623564554|correl_pearson=0.0|dist_bray=4.5887427191360075E-10	dist_kullbackleibler=0.13072486395045513|dist_jensen=0.009722163828485031|correl_pearson=0.9977900825986687|dist_bray=0.0597327815062183	OTUNew.ReferenceOTU335->OTU850218	19.362	21.6696	4.25923	0.130725	0	0	0	0.09310761725956115|0.006867878615347786|0.9984592330197547|0.03904956359728126	0.07178159852461641|0.005375841493668254|0.9988905560668204|0.041265730679569734	18.0|18.0|18.0|18.0	0.06858552079840587|0.004954153624096298|0.0015913065342635167|0.023224873120731272	FALSE		OTUNew.ReferenceOTU335->OTU850218	0
3709	dist_jensen		mutualExclusion	OTU524884->OTU524371	1	0.689365	dist_jensen=mutualExclusion	dist_jensen=0.0	dist_jensen=0.6893654565462904	OTU524884->OTU524371	0.0979633	0.100628	0.00732896	0.689365	0	0	0	0.687358	0.688192	18	0.00301414	FALSE		OTU524884->OTU524371	0
3711	correl_pearson|dist_bray		copresence	OTUNew.ReferenceOTU7389->OTUNew.ReferenceOTU22231	2	0.9886912989598475|0.12097106415756054	correl_pearson=copresence|dist_bray=copresence	correl_pearson=0.0|dist_bray=5.040071334966312E-4	correl_pearson=0.9886912989598475|dist_bray=0.12097106415756054	OTUNew.ReferenceOTU7389->OTUNew.ReferenceOTU22231	0.00110213	-0.0263238	0.142771	0.988691	0	0	0	0.9911020716696043|0.1213661993475604	0.9936058978605501|0.10742275757215958	18.0|18.0	0.0070269435045240474|0.06805293305878046	FALSE		OTUNew.ReferenceOTU7389->OTUNew.ReferenceOTU22231	0
3712	dist_euclid|dist_kullbackleibler|correl_pearson|dist_jensen|dist_bray		copresence	OTU587753->OTU309133	5	1.1102230246251573E-16|0.0054754005079411866|0.9999999999999988|6.775381862202874E-4|1.1102230246251565E-16	dist_euclid=copresence|dist_kullbackleibler=copresence|correl_pearson=copresence|dist_jensen=copresence|dist_bray=copresence	dist_euclid=0.0|dist_kullbackleibler=0.0|correl_pearson=0.0|dist_jensen=0.2286298582584939|dist_bray=0.0	dist_euclid=1.1102230246251573E-16|dist_kullbackleibler=0.0054754005079411866|correl_pearson=0.9999999999999988|dist_jensen=6.775381862202874E-4|dist_bray=1.1102230246251565E-16	OTU587753->OTU309133	0.0224786	0.0241613	0.00616735	1.11022e-16	0	0	0	9.71092081302715E-17|0.00452569604061774|1.0|5.599991553994306E-4|1.034953667023451E-16	1.1102230246251573E-16|0.005475400507941169|0.9999999999999988|6.775381862202297E-4|1.1102230246251565E-16	18.0|18.0|18.0|18.0|18.0	1.6861877336835276E-17|0.0017199841067144677|1.4009821959944697E-15|2.1291944729887467E-4|2.791062479852155E-17	FALSE		OTU587753->OTU309133	0
3716	dist_jensen		mutualExclusion	OTU339685->OTU524884	1	0.690809	dist_jensen=mutualExclusion	dist_jensen=0.0	dist_jensen=0.6908093060553478	OTU339685->OTU524884	0.0794041	0.0827623	0.00819234	0.690809	0	0	0	0.688492	0.688953	18	0.00269378	FALSE		OTU339685->OTU524884	0
3718	dist_jensen		mutualExclusion	OTUNew.ReferenceOTU19296->OTU196604	1	0.689149	dist_jensen=mutualExclusion	dist_jensen=0.0	dist_jensen=0.6891485653722031	OTUNew.ReferenceOTU19296->OTU196604	0.0576857	0.0590671	0.00653007	0.689149	0	0	0	0.687148	0.687948	18	0.00336622	FALSE		OTUNew.ReferenceOTU19296->OTU196604	0
3719	dist_bray|correl_pearson		copresence	OTU235591->OTUNew.ReferenceOTU9453	2	0.10798745400037113|0.9963917370412434	dist_bray=copresence|correl_pearson=copresence	dist_bray=8.174420687667716E-5|correl_pearson=0.0	dist_bray=0.10798745400037113|correl_pearson=0.9963917370412434	OTU235591->OTUNew.ReferenceOTU9453	0.988229	1	0.0893355	0.107987	0	0	0	0.08919155730486043|0.996966819904212	0.08465675933865802|0.9971876730552498	18.0|18.0	0.056879789497704114|0.0020253250019296987	FALSE		OTU235591->OTUNew.ReferenceOTU9453	0
3720	dist_bray|correl_pearson		copresence	OTUNew.ReferenceOTU11321->OTU235591	2	0.12107688190320509|0.9867554804296526	dist_bray=copresence|correl_pearson=copresence	dist_bray=0.0014492671699165571|correl_pearson=0.0	dist_bray=0.12107688190320509|correl_pearson=0.9867554804296526	OTUNew.ReferenceOTU11321->OTU235591	0.967401	1	0.150378	0.121077	0	0	0	0.125028264952687|0.9895964414722093	0.12107688190320509|0.9930348796394431	18.0|18.0	0.07999671707351233|0.009850101366807695	FALSE		OTUNew.ReferenceOTU11321->OTU235591	0
3721	dist_jensen		mutualExclusion	OTU403701->OTUNew.ReferenceOTU13188	1	0.689327	dist_jensen=mutualExclusion	dist_jensen=6.661204920987984E-11	dist_jensen=0.6893271418057965	OTU403701->OTUNew.ReferenceOTU13188	0.123423	0.126006	0.0112066	0.689327	0.000356997	0.000356997	0.00146679	0.685207	0.68901	18	0.00764894	FALSE		OTU403701->OTUNew.ReferenceOTU13188	0.00146679
3722	dist_jensen		mutualExclusion	OTU850218->OTU183603	1	0.689768	dist_jensen=mutualExclusion	dist_jensen=0.0	dist_jensen=0.6897682096286882	OTU850218->OTU183603	0.0667978	0.0687752	0.00543806	0.689768	0	0	0	0.688029	0.688841	18	0.00301698	FALSE		OTU850218->OTU183603	0
3723	correl_pearson		copresence	OTUNew.ReferenceOTU7389->OTUNew.ReferenceOTU24722	1	0.984105	correl_pearson=copresence	correl_pearson=0.0	correl_pearson=0.9841045349393539	OTUNew.ReferenceOTU7389->OTUNew.ReferenceOTU24722	-0.00471552	-0.0233142	0.101817	0.984105	0	0	0	0.98797	0.990256	18	0.00729441	FALSE		OTUNew.ReferenceOTU7389->OTUNew.ReferenceOTU24722	0

## Sheet: obese_adolescent_siginifi_table
SUID	cooc_method	interaction	interactionType	Label	method_number	method_scores	methodname_interactiontype	methodname_pval	methodname_score	name	nulldistribmean	nulldistribmedian	nulldistribsd	oriScore	pval	pval-brown-merge	qval	randdistribMean	randdistribMedian	randdistribNumNonNaNScores	randdistribSD	selected	shared interaction	shared name	weight
4064	dist_jensen		mutualExclusion	OTUNew.ReferenceOTU7367->OTU840914	1	0.687173	dist_jensen=mutualExclusion	dist_jensen=5.218048215738236E-15	dist_jensen=0.6871729956293099	OTUNew.ReferenceOTU7367->OTU840914	0.0776224	0.081608	0.00884024	0.687173	2.34599e-06	2.34599e-06	9.57247e-06	0.682932	0.68496	34	0.00612582	FALSE		OTUNew.ReferenceOTU7367->OTU840914	9.57247e-06
4067	dist_jensen		mutualExclusion	OTU589071->OTU338381	1	0.686903	dist_jensen=mutualExclusion	dist_jensen=1.3500642825903242E-9	dist_jensen=0.6869033903202013	OTU589071->OTU338381	0.0766152	0.080903	0.00869727	0.686903	0.00169352	0.00169352	0.00560824	0.678299	0.68157	34	0.0102298	FALSE		OTU589071->OTU338381	0.00560824
4070	correl_spearman|dist_kullbackleibler|sim_mutInfo		copresence	OTU529940->OTU851865	3	0.9116883116883113|0.15623770818124078|0.7645973294829551	correl_spearman=copresence|dist_kullbackleibler=copresence|sim_mutInfo=unknown	correl_spearman=2.6453927500225127E-6|dist_kullbackleibler=1.0720917487105908E-9|sim_mutInfo=0.05913367085634513	correl_spearman=0.9116883116883113|dist_kullbackleibler=0.15623770818124078|sim_mutInfo=0.7645973294829551	OTU529940->OTU851865	-0.0481925	-0.065699	0.162857	0.911688	3.45045e-07	3.45045e-07	1.46005e-06	0.8983611257878695|0.15126948149515865|0.7302044087128564	0.905770411295273|0.15123207862705296|0.7461924316294701	34.0|34.0|34.0	0.043222663613040876|0.04759131568040361|0.13016495273589457	FALSE		OTU529940->OTU851865	1.46005e-06
4073	correl_pearson		copresence	OTUNew.ReferenceOTU7786->OTUNew.ReferenceOTU1002	1	0.991468	correl_pearson=copresence	correl_pearson=0.0	correl_pearson=0.9914682238563	OTUNew.ReferenceOTU7786->OTUNew.ReferenceOTU1002	-0.0200467	-0.0359313	0.104559	0.991468	0	0	0	0.99338	0.992698	34	0.00559903	FALSE		OTUNew.ReferenceOTU7786->OTUNew.ReferenceOTU1002	0
4076	dist_bray|dist_jensen		mutualExclusion	OTU568118->OTUNew.ReferenceOTU12479	2	0.9990613726694904|0.6875664885988744	dist_bray=mutualExclusion|dist_jensen=mutualExclusion	dist_bray=5.074709449249815E-4|dist_jensen=0.0	dist_bray=0.9990613726694904|dist_jensen=0.6875664885988744	OTU568118->OTUNew.ReferenceOTU12479	0.883264	0.917811	0.114067	0.999061	0	0	0	0.998712897179483|0.6860916997998445	0.9990708561605153|0.6871499038068822	34.0|34.0	0.0012341101438396163|0.0034485415095759637	FALSE		OTU568118->OTUNew.ReferenceOTU12479	0
4079	dist_jensen|dist_kullbackleibler		copresence	OTU225846->OTU858535	2	0.02145968011964659|0.21275834250676937	dist_jensen=copresence|dist_kullbackleibler=copresence	dist_jensen=0.46772887037453803|dist_kullbackleibler=0.0	dist_jensen=0.02145968011964659|dist_kullbackleibler=0.21275834250676937	OTU225846->OTU858535	0.0246288	0.0265656	0.00339506	0.0214597	0	0	0	0.01764049523745424|0.18837125899735194	0.01741676359329673|0.17187816240888984	34.0|34.0	0.007447119747119798|0.0913628450601973	FALSE		OTU225846->OTU858535	0
4082	correl_spearman|sim_mutInfo		copresence	OTU363794->OTU368175	2	0.928107573951694|0.824383109962955	correl_spearman=copresence|sim_mutInfo=unknown	correl_spearman=7.966667880388023E-7|sim_mutInfo=0.03692512895678446	correl_spearman=0.928107573951694|sim_mutInfo=0.824383109962955	OTU363794->OTU368175	-0.00312476	0.019482	0.206037	0.928108	0.00750042	0.00750042	0.0239699	0.9169958327554781|0.8477187989736195	0.9220858895705519|0.855455010434492	34.0|34.0	0.03675862391078538|0.13938664502547632	FALSE		OTU363794->OTU368175	0.0239699
4084	dist_bray|dist_jensen		mutualExclusion	OTU568118->OTU236308	2	0.9988544864340081|0.6883999324772633	dist_bray=mutualExclusion|dist_jensen=mutualExclusion	dist_bray=1.80678041871718E-4|dist_jensen=0.0	dist_bray=0.9988544864340081|dist_jensen=0.6883999324772633	OTU568118->OTU236308	0.872881	0.886138	0.102757	0.998854	0	0	0	0.9984777659988944|0.6872618210258384	0.9988258080186431|0.6883420910160729	34.0|34.0	0.0012399279253194962|0.0034792169345124148	FALSE		OTU568118->OTU236308	0
4086	dist_bray|dist_jensen		mutualExclusion	OTU469663->OTU568118	2	0.9995660861535489|0.6863595180287629	dist_bray=mutualExclusion|dist_jensen=mutualExclusion	dist_bray=1.7657714175012273E-4|dist_jensen=0.0	dist_bray=0.9995660861535489|dist_jensen=0.6863595180287629	OTU469663->OTU568118	0.887942	0.929099	0.111751	0.999566	0	0	0	0.9992026784329711|0.6852450556238611	0.9994218043510069|0.685954911442069	34.0|34.0	9.697444708023125E-4|0.0030699310938388665	FALSE		OTU469663->OTU568118	0
4088	dist_bray|dist_jensen		mutualExclusion	OTU566154->OTU840914	2	0.9982689303456038|0.6853886264689392	dist_bray=mutualExclusion|dist_jensen=mutualExclusion	dist_bray=0.05095968869980361|dist_jensen=3.2529534621517087E-13	dist_bray=0.9982689303456038|dist_jensen=0.6853886264689392	OTU566154->OTU840914	0.901979	0.944243	0.105099	0.998269	4.43532e-06	4.43532e-06	1.76256e-05	0.9965090019847669|0.6805008569411333	0.9976584015071739|0.6826814781141182	34.0|34.0	0.003340199995629854|0.007054350104425836	FALSE		OTU566154->OTU840914	1.76256e-05
4090	correl_pearson		copresence	OTU826270->OTUNew.ReferenceOTU1002	1	0.982439	correl_pearson=copresence	correl_pearson=0.0	correl_pearson=0.982439459968173	OTU826270->OTUNew.ReferenceOTU1002	-0.00251063	-0.0460927	0.175661	0.982439	0	0	0	0.986227	0.987979	34	0.00739208	FALSE		OTU826270->OTUNew.ReferenceOTU1002	0
4093	sim_mutInfo|dist_kullbackleibler		copresence	OTU1105328->OTU696563	2	0.7191062154942025|0.22666322958079108	sim_mutInfo=unknown|dist_kullbackleibler=copresence	sim_mutInfo=0.04148856140290125|dist_kullbackleibler=3.3306690738754696E-14	sim_mutInfo=0.7191062154942025|dist_kullbackleibler=0.22666322958079108	OTU1105328->OTU696563	0.166629	0.166495	0.066196	0.719106	1.12263e-06	1.12263e-06	4.66402e-06	0.8154532272180698|0.2558693457916445	0.821367863396663|0.24272901477018216	34.0|34.0	0.14006255786502458|0.0649277358113377	FALSE		OTU1105328->OTU696563	4.66402e-06
4095	dist_jensen|dist_bray		mutualExclusion	OTU568118->OTU383885	2	0.6857122774211128|0.9989515384536425	dist_jensen=mutualExclusion|dist_bray=mutualExclusion	dist_jensen=0.0|dist_bray=0.004065945188616582	dist_jensen=0.6857122774211128|dist_bray=0.9989515384536425	OTU568118->OTU383885	0.0789856	0.0814665	0.00666801	0.685712	0	0	0	0.684047400092694|0.9985694243249261	0.6850209271124753|0.998890410377453	34.0|34.0	0.003501809623821628|0.0012686099291457898	FALSE		OTU568118->OTU383885	0
4097	correl_pearson		copresence	OTUNew.ReferenceOTU5337->OTUNew.ReferenceOTU1002	1	0.979463	correl_pearson=copresence	correl_pearson=0.0	correl_pearson=0.9794627221509506	OTUNew.ReferenceOTU5337->OTUNew.ReferenceOTU1002	0.0214869	-0.0418995	0.222889	0.979463	0	0	0	0.982717	0.984562	34	0.00967283	FALSE		OTUNew.ReferenceOTU5337->OTUNew.ReferenceOTU1002	0
4100	correl_pearson|dist_bray		copresence	OTU137183->OTUNew.ReferenceOTU12974	2	0.9866844609111077|0.09972708184768764	correl_pearson=copresence|dist_bray=copresence	correl_pearson=0.0|dist_bray=6.0698646956458546E-5	correl_pearson=0.9866844609111077|dist_bray=0.09972708184768764	OTU137183->OTUNew.ReferenceOTU12974	-0.00230328	-0.0833599	0.153254	0.986684	0	0	0	0.9820843027806282|0.10944340813433022	0.9856207291512816|0.10494638102480702	34.0|34.0	0.012275342600955684|0.041447602789847014	FALSE		OTU137183->OTUNew.ReferenceOTU12974	0
4103	dist_kullbackleibler|dist_bray|dist_jensen		copresence	OTU851726->OTU986513	3	0.22361576918736886|0.1340825014607725|0.01607391959321483	dist_kullbackleibler=copresence|dist_bray=copresence|dist_jensen=copresence	dist_kullbackleibler=0.0|dist_bray=2.261582966256448E-5|dist_jensen=0.47254491538140386	dist_kullbackleibler=0.22361576918736886|dist_bray=0.1340825014607725|dist_jensen=0.01607391959321483	OTU851726->OTU986513	16.8533	17.385	3.44695	0.223616	0	0	0	0.22899742758663866|0.09977339309075564|0.01464875387086553	0.17823503151899095|0.11224184742861465|0.013024412485183084	34.0|34.0|34.0	0.19147723940631356|0.03872530698512633|0.009540587496079408	FALSE		OTU851726->OTU986513	0
4105	correl_spearman		copresence	OTU225846->OTU354905	1	0.992195	correl_spearman=copresence	correl_spearman=0.0	correl_spearman=0.9921951219512191	OTU225846->OTU354905	0.0185805	-0.132683	0.170896	0.992195	0	0	0	0.989231	0.992191	34	0.0109113	FALSE		OTU225846->OTU354905	0
4107	correl_pearson|dist_kullbackleibler|dist_jensen|dist_bray		copresence	OTU133372->OTUNew.ReferenceOTU12974	4	0.9928506847589846|0.10812919259553111|0.007517966601081538|0.06394021268249639	correl_pearson=copresence|dist_kullbackleibler=copresence|dist_jensen=copresence|dist_bray=copresence	correl_pearson=0.0|dist_kullbackleibler=0.0|dist_jensen=0.43800287098068835|dist_bray=2.6892134630251974E-8	correl_pearson=0.9928506847589846|dist_kullbackleibler=0.10812919259553111|dist_jensen=0.007517966601081538|dist_bray=0.06394021268249639	OTU133372->OTUNew.ReferenceOTU12974	0.00242558	-0.11276	0.183396	0.992851	0	0	0	0.9943423794571415|0.12193650579726027|0.00817133918549304|0.05737994778454594	0.9936967986306846|0.09509341049737882|0.006340812052336817|0.05223943527520336	34.0|34.0|34.0|34.0	0.0026360940959132594|0.1316581493672036|0.007529663932289925|0.02245078793079319	FALSE		OTU133372->OTUNew.ReferenceOTU12974	0
4109	correl_pearson		copresence	OTUNew.ReferenceOTU1002->OTU296420	1	0.988989	correl_pearson=copresence	correl_pearson=0.0	correl_pearson=0.9889891334414517	OTUNew.ReferenceOTU1002->OTU296420	0.0125998	-0.0357108	0.200666	0.988989	0	0	0	0.990724	0.99132	34	0.004568	FALSE		OTUNew.ReferenceOTU1002->OTU296420	0
4112	dist_kullbackleibler|dist_jensen|correl_spearman		copresence	OTUNew.ReferenceOTU12734->OTU362968	3	0.19770256248369533|0.020069190997980223|0.9139758880830674	dist_kullbackleibler=copresence|dist_jensen=copresence|correl_spearman=copresence	dist_kullbackleibler=0.0|dist_jensen=0.46936104343725804|correl_spearman=1.2867663753635128E-5	dist_kullbackleibler=0.19770256248369533|dist_jensen=0.020069190997980223|correl_spearman=0.9139758880830674	OTUNew.ReferenceOTU12734->OTU362968	4.97881	4.78283	1.39588	0.197703	0	0	0	0.203884576568158|0.02108814946701026|0.8954080124455418	0.19003364917801674|0.021782752912533336|0.9051891476855964	34.0|34.0|34.0	0.07871680090357824|0.006765086774121908|0.04268787658810391	FALSE		OTUNew.ReferenceOTU12734->OTU362968	0
4115	correl_pearson		copresence	OTU584347->OTU322367	1	0.987537	correl_pearson=copresence	correl_pearson=0.0	correl_pearson=0.9875371283757559	OTU584347->OTU322367	-0.00357645	-0.0487178	0.175863	0.987537	0	0	0	0.990525	0.992357	34	0.00583995	FALSE		OTU584347->OTU322367	0
4117	dist_jensen		mutualExclusion	OTU840914->OTU128300	1	0.686001	dist_jensen=mutualExclusion	dist_jensen=1.992850329202156E-12	dist_jensen=0.6860006705783978	OTU840914->OTU128300	0.0769839	0.0797572	0.00704068	0.686001	5.91067e-05	5.91067e-05	0.000214379	0.681099	0.68311	34	0.00758247	FALSE		OTU840914->OTU128300	0.000214379
4120	dist_bray|correl_pearson		copresence	OTU183988->OTU344114	2	0.14121263637149528|0.9849629154461617	dist_bray=copresence|correl_pearson=copresence	dist_bray=0.003516608404815713|correl_pearson=1.4366318801251055E-8	dist_bray=0.14121263637149528|correl_pearson=0.9849629154461617	OTU183988->OTU344114	0.840306	0.864636	0.0762654	0.141213	0.000321412	0.000321412	0.00112989	0.1515598513895005|0.9734712332744331	0.13767791228690163|0.9853877149486601	34.0|34.0	0.0653002438125204|0.030636206461734112	FALSE		OTU183988->OTU344114	0.00112989
4121	correl_pearson		copresence	OTU826270->OTUNew.ReferenceOTU5337	1	0.978642	correl_pearson=copresence	correl_pearson=0.0	correl_pearson=0.9786417101011348	OTU826270->OTUNew.ReferenceOTU5337	0.0329545	-0.0522659	0.257822	0.978642	0	0	0	0.981476	0.983396	34	0.0107277	FALSE		OTU826270->OTUNew.ReferenceOTU5337	0
4123	dist_jensen|dist_kullbackleibler		copresence	OTU29566->OTUNew.ReferenceOTU12479	2	0.01920667651929082|0.18406097337394234	dist_jensen=copresence|dist_kullbackleibler=copresence	dist_jensen=0.47979664193318705|dist_kullbackleibler=0.0	dist_jensen=0.01920667651929082|dist_kullbackleibler=0.18406097337394234	OTU29566->OTUNew.ReferenceOTU12479	0.0226386	0.0243241	0.00364724	0.0192067	0	0	0	0.018562316814392955|0.18117309341185164	0.0176166557025234|0.16744050454993922	34.0|34.0	0.006473294486944732|0.06744384368597912	FALSE		OTU29566->OTUNew.ReferenceOTU12479	0
4125	dist_jensen|dist_kullbackleibler		mutualExclusion	OTU556835->OTU338381	2	0.6873542891828092|27.233007943818617	dist_jensen=mutualExclusion|dist_kullbackleibler=mutualExclusion	dist_jensen=2.2176574332455345E-7|dist_kullbackleibler=0.17523790836013975	dist_jensen=0.6873542891828092|dist_kullbackleibler=27.233007943818617	OTU556835->OTU338381	0.0758682	0.0810713	0.0131154	0.687354	0.00854496	0.00854496	0.0269524	0.6772276460082517|21.80027393908021	0.6817464566993596|25.784736092783863	34.0|34.0	0.014184478172119529|6.513198191800958	FALSE		OTU556835->OTU338381	0.0269524
4127	correl_pearson		copresence	OTUNew.ReferenceOTU11912->OTU322367	1	0.981511	correl_pearson=copresence	correl_pearson=0.0	correl_pearson=0.9815110391538794	OTUNew.ReferenceOTU11912->OTU322367	0.0296531	-0.0422238	0.240808	0.981511	0	0	0	0.98452	0.985446	34	0.0105115	FALSE		OTUNew.ReferenceOTU11912->OTU322367	0
4128	dist_jensen|dist_bray		mutualExclusion	OTU225846->OTU568118	2	0.6877936238793958|0.9990697201428833	dist_jensen=mutualExclusion|dist_bray=mutualExclusion	dist_jensen=0.0|dist_bray=0.0013726464291526908	dist_jensen=0.6877936238793958|dist_bray=0.9990697201428833	OTU225846->OTU568118	0.0775209	0.079411	0.00799897	0.687794	0	0	0	0.6863823669243617|0.9987248285339103	0.6874566620834799|0.9991048891791572	34.0|34.0	0.0034093000480557786|0.0012271169902929224	FALSE		OTU225846->OTU568118	0
4130	correl_pearson		copresence	OTUNew.ReferenceOTU11912->OTU826382	1	0.991922	correl_pearson=copresence	correl_pearson=0.0	correl_pearson=0.9919217397029684	OTUNew.ReferenceOTU11912->OTU826382	-0.0153057	-0.0423205	0.145138	0.991922	0	0	0	0.994158	0.994951	34	0.002582	FALSE		OTUNew.ReferenceOTU11912->OTU826382	0
4131	correl_spearman		copresence	OTU225846->OTU986513	1	0.994146	correl_spearman=copresence	correl_spearman=0.0	correl_spearman=0.9941463414634142	OTU225846->OTU986513	-0.00596342	-0.132683	0.167358	0.994146	0	0	0	0.99155	0.992191	34	0.00867265	FALSE		OTU225846->OTU986513	0
4133	dist_jensen|dist_bray		mutualExclusion	OTU568118->OTUNew.ReferenceOTU10560	2	0.6861024450928027|0.9990438161299228	dist_jensen=mutualExclusion|dist_bray=mutualExclusion	dist_jensen=0.0|dist_bray=0.0018634519848994557	dist_jensen=0.6861024450928027|dist_bray=0.9990438161299228	OTU568118->OTUNew.ReferenceOTU10560	0.0749885	0.0766567	0.00575899	0.686102	0	0	0	0.6852423275224061|0.9986920080835844	0.6860687027604166|0.9990097130013429	34.0|34.0	0.0033334541393234794|0.0012457219967375148	FALSE		OTU568118->OTUNew.ReferenceOTU10560	0
4134	correl_pearson		copresence	OTU826382->OTUNew.ReferenceOTU1002	1	0.994532	correl_pearson=copresence	correl_pearson=0.0	correl_pearson=0.9945319534006221	OTU826382->OTUNew.ReferenceOTU1002	0.0293005	-0.038981	0.244442	0.994532	0	0	0	0.995832	0.995815	34	0.0018447	FALSE		OTU826382->OTUNew.ReferenceOTU1002	0
4135	dist_bray|dist_jensen		mutualExclusion	OTU568118->OTU858535	2	0.9989172256774695|0.6888225013171088	dist_bray=mutualExclusion|dist_jensen=mutualExclusion	dist_bray=0.0015861764988859273|dist_jensen=0.0	dist_bray=0.9989172256774695|dist_jensen=0.6888225013171088	OTU568118->OTU858535	0.883403	0.913367	0.106423	0.998917	0	0	0	0.9984950181988262|0.6876719762600536	0.998766355736191|0.6885017647743864	34.0|34.0	0.0015215601825360598|0.003625008563978437	FALSE		OTU568118->OTU858535	0
4137	dist_jensen|dist_kullbackleibler|dist_bray		copresence	OTU133372->OTUNew.ReferenceOTU10278	3	0.015573269007122796|0.1391483483359424|0.1282212733321576	dist_jensen=copresence|dist_kullbackleibler=copresence|dist_bray=copresence	dist_jensen=0.44427166711901966|dist_kullbackleibler=0.0|dist_bray=1.617896316622458E-4	dist_jensen=0.015573269007122796|dist_kullbackleibler=0.1391483483359424|dist_bray=0.1282212733321576	OTU133372->OTUNew.ReferenceOTU10278	0.021799	0.0233248	0.00393178	0.0155733	0	0	0	0.011402960476196025|0.10679606554230163|0.11516408158765283	0.01141955985203951|0.10680758135370766|0.1262834588440669	34.0|34.0|34.0	0.0055025334920748604|0.050304000055593635|0.047124395557858814	FALSE		OTU133372->OTUNew.ReferenceOTU10278	0
4138	dist_kullbackleibler|dist_bray|dist_jensen|correl_spearman		copresence	OTU133372->OTU851726	4	0.0865113668431126|0.11357902299916034|0.009406509842568949|0.9256344760218281	dist_kullbackleibler=copresence|dist_bray=copresence|dist_jensen=copresence|correl_spearman=copresence	dist_kullbackleibler=0.0|dist_bray=1.1515513181237225E-5|dist_jensen=0.4200765480684283|correl_spearman=2.8866211800704367E-4	dist_kullbackleibler=0.0865113668431126|dist_bray=0.11357902299916034|dist_jensen=0.009406509842568949|correl_spearman=0.9256344760218281	OTU133372->OTU851726	16.6225	17.1961	2.86137	0.0865114	0	0	0	0.0872704705784292|0.1010298003106817|0.00877578042427826|0.9210977572117705	0.08220769052546348|0.10736556777991813|0.008641269628330997|0.9351424048825153	34.0|34.0|34.0|34.0	0.04206573453384784|0.03703022549505559|0.0037637814708867704|0.06964833628645387	FALSE		OTU133372->OTU851726	0
4139	correl_pearson		copresence	OTU584347->OTUNew.ReferenceOTU1002	1	0.981784	correl_pearson=copresence	correl_pearson=0.0	correl_pearson=0.9817842213775019	OTU584347->OTUNew.ReferenceOTU1002	-0.0205999	-0.039237	0.10578	0.981784	0	0	0	0.985586	0.986419	34	0.0106069	FALSE		OTU584347->OTUNew.ReferenceOTU1002	0
4140	dist_bray|dist_kullbackleibler|dist_jensen|correl_pearson		copresence	OTU851726->OTUNew.ReferenceOTU12974	4	0.08748331023813827|0.14081251377064297|0.010148657224748565|0.9879686419262652	dist_bray=copresence|dist_kullbackleibler=copresence|dist_jensen=copresence|correl_pearson=copresence	dist_bray=1.6535925229099746E-7|dist_kullbackleibler=0.0|dist_jensen=0.4530713914616362|correl_pearson=0.0	dist_bray=0.08748331023813827|dist_kullbackleibler=0.14081251377064297|dist_jensen=0.010148657224748565|correl_pearson=0.9879686419262652	OTU851726->OTUNew.ReferenceOTU12974	0.886523	0.966101	0.132499	0.0874833	0	0	0	0.0849033802388154|0.16198842876504768|0.011222795851529868|0.9879931362887947	0.08989370806200114|0.13516219344106384|0.010112728198704003|0.9885189486353775	34.0|34.0|34.0|34.0	0.0246568502357362|0.1457358600772233|0.00784348628960275|0.006160004239300858	FALSE		OTU851726->OTUNew.ReferenceOTU12974	0
4141	dist_kullbackleibler|correl_spearman|dist_jensen|dist_bray		copresence	OTU225846->OTUNew.ReferenceOTU12479	4	0.17345600644769502|0.9082674155716118|0.015566691201053546|0.12985672616581834	dist_kullbackleibler=copresence|correl_spearman=copresence|dist_jensen=copresence|dist_bray=copresence	dist_kullbackleibler=0.0|correl_spearman=7.040356505602086E-4|dist_jensen=0.443587429575549|dist_bray=2.028669456888288E-5	dist_kullbackleibler=0.17345600644769502|correl_spearman=0.9082674155716118|dist_jensen=0.015566691201053546|dist_bray=0.12985672616581834	OTU225846->OTUNew.ReferenceOTU12479	15.726	16.8623	2.86378	0.173456	0	0	0	0.14544369769508766|0.9191779379535951|0.011247890418900862|0.09212014055449079	0.12302805429390054|0.9271006261103788|0.010619007515495401|0.09522965759672997	34.0|34.0|34.0|34.0	0.11330839206530553|0.08023064193961427|0.006791866356401467|0.03935239974211884	FALSE		OTU225846->OTUNew.ReferenceOTU12479	0
4142	dist_jensen|dist_bray		mutualExclusion	OTU568118->OTU354905	2	0.686552427955883|0.9990697201428833	dist_jensen=mutualExclusion|dist_bray=mutualExclusion	dist_jensen=0.0|dist_bray=0.004440215842475115	dist_jensen=0.686552427955883|dist_bray=0.9990697201428833	OTU568118->OTU354905	0.0762429	0.0778622	0.00734785	0.686552	0	0	0	0.6852360573050357|0.9987248285339103	0.6861405443334442|0.9991048891791572	34.0|34.0	0.003378399166705275|0.0012271169902929224	FALSE		OTU568118->OTU354905	0
4145	dist_kullbackleibler		copresence	OTU593422->OTU570507	1	0.21337	dist_kullbackleibler=copresence	dist_kullbackleibler=1.085354028873553E-12	dist_kullbackleibler=0.2133703869017779	OTU593422->OTU570507	1.65003	1.681	0.280977	0.21337	4.27625e-05	4.27625e-05	0.0001576	0.198855	0.195808	34	0.0426959	FALSE		OTU593422->OTU570507	0.0001576
4147	correl_pearson		copresence	OTU1109964->OTUNew.ReferenceOTU5337	1	0.980393	correl_pearson=copresence	correl_pearson=0.0	correl_pearson=0.9803929408111627	OTU1109964->OTUNew.ReferenceOTU5337	-0.0138872	-0.0617454	0.14689	0.980393	0	0	0	0.984486	0.984286	34	0.00753217	FALSE		OTU1109964->OTUNew.ReferenceOTU5337	0
4148	correl_pearson		copresence	OTU826382->OTUNew.ReferenceOTU7786	1	0.98621	correl_pearson=copresence	correl_pearson=0.0	correl_pearson=0.9862095772298487	OTU826382->OTUNew.ReferenceOTU7786	0.0110353	-0.0309617	0.200491	0.98621	0	0	0	0.989562	0.99099	34	0.00579156	FALSE		OTU826382->OTUNew.ReferenceOTU7786	0
4149	correl_pearson		copresence	OTU826382->OTUNew.ReferenceOTU5337	1	0.980799	correl_pearson=copresence	correl_pearson=0.0	correl_pearson=0.9807991580664849	OTU826382->OTUNew.ReferenceOTU5337	0.023899	-0.0381607	0.223189	0.980799	0	0	0	0.9835	0.985916	34	0.00918977	FALSE		OTU826382->OTUNew.ReferenceOTU5337	0
4150	correl_pearson		copresence	OTU322367->OTU296420	1	0.98145	correl_pearson=copresence	correl_pearson=0.0	correl_pearson=0.9814495235435263	OTU322367->OTU296420	-0.0187857	-0.0373771	0.108592	0.98145	0	0	0	0.984131	0.986344	34	0.00987763	FALSE		OTU322367->OTU296420	0
4152	correl_pearson		copresence	OTUNew.CleanUp.ReferenceOTU64179->OTU322367	1	0.984358	correl_pearson=copresence	correl_pearson=0.0	correl_pearson=0.9843577224332911	OTUNew.CleanUp.ReferenceOTU64179->OTU322367	-0.0228773	-0.0528293	0.111608	0.984358	0	0	0	0.988479	0.988939	34	0.00830101	FALSE		OTUNew.CleanUp.ReferenceOTU64179->OTU322367	0
4153	dist_bray|dist_kullbackleibler		copresence	OTU128300->OTU986513	2	0.13897379990846703|0.2078899194074874	dist_bray=copresence|dist_kullbackleibler=copresence	dist_bray=0.003527144416621275|dist_kullbackleibler=0.0	dist_bray=0.13897379990846703|dist_kullbackleibler=0.2078899194074874	OTU128300->OTU986513	0.931029	1	0.110695	0.138974	0	0	0	0.17372534067632797|0.26883925779164103	0.15936577768139415|0.2314433484295272	34.0|34.0	0.07900551615783027|0.1724241691739096	FALSE		OTU128300->OTU986513	0
4154	correl_pearson|dist_bray		copresence	OTU584347->OTUNew.ReferenceOTU7786	2	0.9920598561774926|0.13276296196913018	correl_pearson=copresence|dist_bray=copresence	correl_pearson=0.0|dist_bray=2.411900960036517E-4	correl_pearson=0.9920598561774926|dist_bray=0.13276296196913018	OTU584347->OTUNew.ReferenceOTU7786	0.018575	-0.0465232	0.201934	0.99206	0	0	0	0.9941247294747475|0.10638141734782212	0.9949234969827713|0.09507581429723833	34.0|34.0	0.004028811492013059|0.05969120676224549	FALSE		OTU584347->OTUNew.ReferenceOTU7786	0
4156	sim_mutInfo|dist_kullbackleibler		copresence	OTU529940->OTU195222	2	0.8508937476005947|0.22442319938297894	sim_mutInfo=unknown|dist_kullbackleibler=copresence	sim_mutInfo=0.061989047326928226|dist_kullbackleibler=1.077504974134058E-9	sim_mutInfo=0.8508937476005947|dist_kullbackleibler=0.22442319938297894	OTU529940->OTU195222	0.161591	0.151767	0.0546987	0.850894	0.000371104	0.000371104	0.00128481	0.7248002412225937|0.21275042635231162	0.6907423577621081|0.2132366437628344	34.0|34.0	0.13404916377690876|0.05209235045458969	FALSE		OTU529940->OTU195222	0.00128481
4157	dist_jensen|dist_bray|dist_kullbackleibler|correl_pearson		copresence	OTUNew.ReferenceOTU7367->OTU858535	4	0.00932743436523387|0.0967366127600423|0.12758984999736264|0.9821567741203532	dist_jensen=copresence|dist_bray=copresence|dist_kullbackleibler=copresence|correl_pearson=copresence	dist_jensen=0.4208142799804051|dist_bray=1.5027269850698133E-7|dist_kullbackleibler=0.0|correl_pearson=0.0	dist_jensen=0.00932743436523387|dist_bray=0.0967366127600423|dist_kullbackleibler=0.12758984999736264|correl_pearson=0.9821567741203532	OTUNew.ReferenceOTU7367->OTU858535	0.0239484	0.0259371	0.00373633	0.00932743	0	0	0	0.009124990061525406|0.07588710009327979|0.13132804647238108|0.9873854234272696	0.008356607979789984|0.08484735883629302|0.10969536193892361|0.9842391573453004	34.0|34.0|34.0|34.0	0.0055037196861640785|0.027292474192650774|0.09632635577436698|0.007353105408197959	FALSE		OTUNew.ReferenceOTU7367->OTU858535	0
4160	sim_mutInfo|correl_spearman		copresence	OTU198915->OTU360158	2	0.7529746827658885|0.9249521341068706	sim_mutInfo=unknown|correl_spearman=copresence	sim_mutInfo=0.034447266616655314|correl_spearman=1.130037426522179E-6	sim_mutInfo=0.7529746827658885|correl_spearman=0.9249521341068706	OTU198915->OTU360158	0.158107	0.148479	0.0694233	0.752975	0.00855162	0.00855162	0.0269524	0.8232835920739426|0.9165702313086357	0.82773915875417|0.9234626461672031	34.0|34.0	0.13370735640807951|0.039788754897032236	FALSE		OTU198915->OTU360158	0.0269524
4161	correl_pearson		copresence	OTU826270->OTU1109964	1	0.980853	correl_pearson=copresence	correl_pearson=0.0	correl_pearson=0.9808527579288068	OTU826270->OTU1109964	-0.00825005	-0.0422462	0.147221	0.980853	0	0	0	0.983638	0.986716	34	0.0100005	FALSE		OTU826270->OTU1109964	0
4164	sim_mutInfo|correl_spearman		copresence	OTU567846->OTU362214	2	0.7265377313534882|0.9635818473564585	sim_mutInfo=unknown|correl_spearman=copresence	sim_mutInfo=0.027007029304122243|correl_spearman=4.1155967522854553E-13	sim_mutInfo=0.7265377313534882|correl_spearman=0.9635818473564585	OTU567846->OTU362214	0.16226	0.151105	0.0656681	0.726538	3.56023e-06	3.56023e-06	1.42722e-05	0.8574332907228384|0.9483387583782913	0.8587256219263002|0.9524906007024873	34.0|34.0	0.13018076037963655|0.017544580516527145	FALSE		OTU567846->OTU362214	1.42722e-05
4167	correl_spearman|sim_mutInfo		copresence	OTU1105552->OTU708680	2	0.9211611917494267|0.6783328519318526	correl_spearman=copresence|sim_mutInfo=unknown	correl_spearman=3.4391795491472976E-6|sim_mutInfo=0.039475060743568324	correl_spearman=0.9211611917494267|sim_mutInfo=0.6783328519318526	OTU1105552->OTU708680	-0.0388449	-0.034683	0.180974	0.921161	0.0152016	0.0152016	0.0469399	0.9071689824070226|0.8048924766407503	0.9185548071034912|0.7955491956155902	34.0|34.0	0.04424543599746697|0.13629117574002547	FALSE		OTU1105552->OTU708680	0.0469399
4168	dist_jensen		mutualExclusion	OTU133372->OTU840914	1	0.6862	dist_jensen=mutualExclusion	dist_jensen=4.537481501643015E-13	dist_jensen=0.686199599813553	OTU133372->OTU840914	0.0759612	0.079807	0.0088696	0.6862	2.6801e-05	2.6801e-05	0.000100394	0.681501	0.683595	34	0.00718489	FALSE		OTU133372->OTU840914	0.000100394
4169	dist_bray|dist_jensen		mutualExclusion	OTU568118->OTU986513	2	0.9990697201428833|0.6885617829437086	dist_bray=mutualExclusion|dist_jensen=mutualExclusion	dist_bray=9.90619701905393E-4|dist_jensen=0.0	dist_bray=0.9990697201428833|dist_jensen=0.6885617829437086	OTU568118->OTU986513	0.890375	0.941807	0.125921	0.99907	0	0	0	0.9987248285339103|0.6873012976944002	0.9991048891791572|0.6881458115766714	34.0|34.0	0.0012271169902929224|0.0033413342750562916	FALSE		OTU568118->OTU986513	0
4170	correl_spearman		copresence	OTUNew.ReferenceOTU7367->OTU354905	1	0.993171	correl_spearman=copresence	correl_spearman=0.0	correl_spearman=0.9931707317073166	OTUNew.ReferenceOTU7367->OTU354905	0.00156585	-0.132683	0.162798	0.993171	0	0	0	0.99081	0.994143	34	0.011265	FALSE		OTUNew.ReferenceOTU7367->OTU354905	0
4171	dist_jensen		mutualExclusion	OTU840914->OTUNew.ReferenceOTU12974	1	0.685339	dist_jensen=mutualExclusion	dist_jensen=1.773470259536225E-12	dist_jensen=0.6853394732122718	OTU840914->OTUNew.ReferenceOTU12974	0.0763348	0.0782825	0.00690867	0.685339	5.55532e-05	5.55532e-05	0.000203103	0.680452	0.682495	34	0.00754666	FALSE		OTU840914->OTUNew.ReferenceOTU12974	0.000203103
4173	correl_spearman|sim_mutInfo		copresence	OTU851865->OTU208739	2	0.9269448698363775|0.6529491396566958	correl_spearman=copresence|sim_mutInfo=unknown	correl_spearman=7.357007170138985E-9|sim_mutInfo=0.05156567102666665	correl_spearman=0.9269448698363775|sim_mutInfo=0.6529491396566958	OTU851865->OTU208739	-0.0121718	-0.0210912	0.169856	0.926945	0.000898357	0.000898357	0.0030638	0.9200092581496916|0.7807762585627659	0.9236319007940155|0.7521216228618555	34.0|34.0	0.02707829855651982|0.14094239485359025	FALSE		OTU851865->OTU208739	0.0030638
4175	dist_jensen|dist_bray		mutualExclusion	OTU568118->OTU663885	2	0.6883461941662086|0.9989495114205371	dist_jensen=mutualExclusion|dist_bray=mutualExclusion	dist_jensen=0.0|dist_bray=0.003955629836124852	dist_jensen=0.6883461941662086|dist_bray=0.9989495114205371	OTU568118->OTU663885	0.07684	0.0806715	0.00831353	0.688346	0	0	0	0.6869088464224664|0.998573358578446	0.6877879930173683|0.9988598410372849	34.0|34.0	0.0032047224360457474|0.0012177118822659003	FALSE		OTU568118->OTU663885	0
4176	correl_pearson		copresence	OTUNew.CleanUp.ReferenceOTU64179->OTUNew.ReferenceOTU7786	1	0.978604	correl_pearson=copresence	correl_pearson=0.0	correl_pearson=0.9786043660741551	OTUNew.CleanUp.ReferenceOTU64179->OTUNew.ReferenceOTU7786	0.0016307	-0.0513678	0.175817	0.978604	0	0	0	0.983764	0.985675	34	0.0108596	FALSE		OTUNew.CleanUp.ReferenceOTU64179->OTUNew.ReferenceOTU7786	0
4179	dist_bray|dist_jensen|correl_pearson		copresence	OTU844589->OTU177679	3	0.08094088249940945|0.015120639118822833|0.9908498916805227	dist_bray=copresence|dist_jensen=copresence|correl_pearson=copresence	dist_bray=1.1967568074089385E-5|dist_jensen=0.4166015464932311|correl_pearson=0.0	dist_bray=0.08094088249940945|dist_jensen=0.015120639118822833|correl_pearson=0.9908498916805227	OTU844589->OTU177679	0.929943	0.966042	0.0945244	0.0809409	0	0	0	0.0815196905431325|0.018100326487625995|0.990898427423755	0.0737561736070147|0.014112641481189675|0.992546292757951	34.0|34.0|34.0	0.04033216834412745|0.018257916146784695|0.008482762089995152	FALSE		OTU844589->OTU177679	0
4181	correl_spearman|dist_jensen|dist_bray|sim_mutInfo|dist_kullbackleibler		copresence	OTU529940->OTUNew.ReferenceOTU10254	5	0.9223834988540867|0.014169616573441624|0.11493174084240454|0.6264385020190559|0.1172794022795867	correl_spearman=copresence|dist_jensen=copresence|dist_bray=copresence|sim_mutInfo=unknown|dist_kullbackleibler=copresence	correl_spearman=1.4275084186943232E-7|dist_jensen=0.47894675168366774|dist_bray=0.011042760419675779|sim_mutInfo=0.034890047375946254|dist_kullbackleibler=1.1782796960346786E-12	correl_spearman=0.9223834988540867|dist_jensen=0.014169616573441624|dist_bray=0.11493174084240454|sim_mutInfo=0.6264385020190559|dist_kullbackleibler=0.1172794022795867	OTU529940->OTUNew.ReferenceOTU10254	-0.000907563	-0.0186402	0.193165	0.922383	4.47598e-11	4.47598e-11	1.96685e-10	0.9082449481734033|0.012174757891633673|0.10838409376502237|0.7969175729128016|0.10031678826610615	0.9099954079289756|0.0115021717662521|0.10321952439236348|0.7952753301571409|0.09478732527921052	34.0|34.0|34.0|34.0|34.0	0.03137394221792334|0.004880519029470636|0.02310354203450661|0.12045202296873145|0.040601749310822076	FALSE		OTU529940->OTUNew.ReferenceOTU10254	1.96685e-10
4183	dist_bray|dist_kullbackleibler|correl_spearman|dist_jensen		copresence	OTU529940->OTU530094	4	0.10450621524623294|0.07855073831344558|0.9422459893048124|0.009688848767201972	dist_bray=copresence|dist_kullbackleibler=copresence|correl_spearman=copresence|dist_jensen=copresence	dist_bray=0.006347354227187241|dist_kullbackleibler=0.0|correl_spearman=5.7011173892895783E-8|dist_jensen=0.4533007131373342	dist_bray=0.10450621524623294|dist_kullbackleibler=0.07855073831344558|correl_spearman=0.9422459893048124|dist_jensen=0.009688848767201972	OTU529940->OTU530094	0.444536	0.439883	0.0451358	0.104506	0	0	0	0.09827670825344877|0.06930075901019897|0.9352533403650919|0.008559175169585835	0.0998428440741691|0.07155711169947872|0.9427083333333341|0.008817736284915889	34.0|34.0|34.0|34.0	0.019303226968306077|0.024740386889961805|0.029672353188957275|0.003030931992246822	FALSE		OTU529940->OTU530094	0
4184	correl_pearson		copresence	OTUNew.ReferenceOTU7786->OTU296420	1	0.986144	correl_pearson=copresence	correl_pearson=0.0	correl_pearson=0.9861441631452132	OTUNew.ReferenceOTU7786->OTU296420	0.0428786	-0.0423261	0.259478	0.986144	0	0	0	0.98872	0.989421	34	0.0053552	FALSE		OTUNew.ReferenceOTU7786->OTU296420	0
4187	dist_kullbackleibler		copresence	OTU1106861->OTU470382	1	0.206784	dist_kullbackleibler=copresence	dist_kullbackleibler=5.218492304948086E-12	dist_kullbackleibler=0.20678410783174458	OTU1106861->OTU470382	1.93196	1.90625	0.36864	0.206784	9.83777e-05	9.83777e-05	0.000354005	0.196897	0.192519	34	0.0650982	FALSE		OTU1106861->OTU470382	0.000354005
4189	correl_pearson		copresence	OTUNew.CleanUp.ReferenceOTU64179->OTU197060	1	0.981698	correl_pearson=copresence	correl_pearson=0.0	correl_pearson=0.9816975368871552	OTUNew.CleanUp.ReferenceOTU64179->OTU197060	-0.0233821	-0.0629781	0.116298	0.981698	0	0	0	0.986845	0.987891	34	0.00839479	FALSE		OTUNew.CleanUp.ReferenceOTU64179->OTU197060	0
4190	dist_kullbackleibler|dist_jensen|dist_bray		copresence	OTU29566->OTU986513	3	0.17552629624334168|0.015843929570194926|0.14059919450483993	dist_kullbackleibler=copresence|dist_jensen=copresence|dist_bray=copresence	dist_kullbackleibler=0.0|dist_jensen=0.4510133089353373|dist_bray=3.138821659254276E-6	dist_kullbackleibler=0.17552629624334168|dist_jensen=0.015843929570194926|dist_bray=0.14059919450483993	OTU29566->OTU986513	16.9515	17.0591	3.07097	0.175526	0	0	0	0.1588926400172961|0.013560338875140963|0.11605341731329134	0.1530587289012937|0.013809192998688359|0.12185008177970469	34.0|34.0|34.0	0.06124048457208687|0.004144666487061936|0.029533806467535655	FALSE		OTU29566->OTU986513	0
4193	correl_pearson		copresence	OTU866365->OTU358798	1	0.981368	correl_pearson=copresence	correl_pearson=0.0	correl_pearson=0.9813681449431414	OTU866365->OTU358798	-0.0132058	-0.0600858	0.172001	0.981368	0	0	0	0.985294	0.985979	34	0.00664244	FALSE		OTU866365->OTU358798	0
4194	dist_jensen|correl_spearman|dist_kullbackleibler		copresence	OTUNew.ReferenceOTU7367->OTUNew.ReferenceOTU12479	3	0.020208228959132973|0.9056090719162804|0.22350470882875073	dist_jensen=copresence|correl_spearman=copresence|dist_kullbackleibler=copresence	dist_jensen=0.4938249927697905|correl_spearman=4.669317546127094E-4|dist_kullbackleibler=0.0	dist_jensen=0.020208228959132973|correl_spearman=0.9056090719162804|dist_kullbackleibler=0.22350470882875073	OTUNew.ReferenceOTU7367->OTUNew.ReferenceOTU12479	0.0229152	0.0260856	0.00455534	0.0202082	0	0	0	0.02119573327160736|0.9157489183737036|0.23829850126135954	0.01900750976790118|0.9248341882371298|0.19944830261900168	34.0|34.0|34.0	0.012340093962284783|0.07915584294467698|0.16918714885255998	FALSE		OTUNew.ReferenceOTU7367->OTUNew.ReferenceOTU12479	0
4195	dist_bray|dist_jensen		mutualExclusion	OTUNew.ReferenceOTU7367->OTU568118	2	0.9990697201428833|0.6886886904951365	dist_bray=mutualExclusion|dist_jensen=mutualExclusion	dist_bray=0.0022513217636849214|dist_jensen=0.0	dist_bray=0.9990697201428833|dist_jensen=0.6886886904951365	OTUNew.ReferenceOTU7367->OTU568118	0.899217	0.925932	0.109123	0.99907	0	0	0	0.9987248285339103|0.6874051439107886	0.9991048891791572|0.6881998865972554	34.0|34.0	0.0012271169902929224|0.0032304722521386835	FALSE		OTUNew.ReferenceOTU7367->OTU568118	0
4197	sim_mutInfo|correl_spearman		copresence	OTU191112->OTU360158	2	0.7091121545062382|0.9279008629736445	sim_mutInfo=unknown|correl_spearman=copresence	sim_mutInfo=0.0382410953075395|correl_spearman=1.4132370329544841E-8	sim_mutInfo=0.7091121545062382|correl_spearman=0.9279008629736445	OTU191112->OTU360158	0.170645	0.163797	0.070119	0.709112	0.00107319	0.00107319	0.00363296	0.7961908451461385|0.9142471111790689	0.7998558230084107|0.9143933388086108	34.0|34.0	0.12469521123458814|0.02738720736502227	FALSE		OTU191112->OTU360158	0.00363296
4199	dist_jensen|dist_bray		mutualExclusion	OTU568118->OTU130864	2	0.6875091801993493|0.9989411639471442	dist_jensen=mutualExclusion|dist_bray=mutualExclusion	dist_jensen=0.0|dist_bray=1.5679210504748742E-4	dist_jensen=0.6875091801993493|dist_bray=0.9989411639471442	OTU568118->OTU130864	0.0773186	0.0780004	0.00727514	0.687509	0	0	0	0.6860042517560045|0.9985614272240186	0.6869231674708508|0.998838386126584	34.0|34.0	0.003297226187253485|0.0012248686721411616	FALSE		OTU568118->OTU130864	0
4201	dist_kullbackleibler|dist_bray|correl_spearman		copresence	OTU529940->OTU190358	3	0.22567210025860707|0.14096112959457474|0.9080213903743312	dist_kullbackleibler=copresence|dist_bray=copresence|correl_spearman=copresence	dist_kullbackleibler=9.52259766151542E-7|dist_bray=0.01472978710926709|correl_spearman=1.4246561930164603E-7	dist_kullbackleibler=0.22567210025860707|dist_bray=0.14096112959457474|correl_spearman=0.9080213903743312	OTU529940->OTU190358	1.72668	1.72158	0.371001	0.225672	1.37823e-06	1.37823e-06	5.67432e-06	0.20420740195261336|0.139351643211758|0.8935940328342769	0.1963107295011275|0.14014223716410368|0.8936724375670296	34.0|34.0|34.0	0.10216020982456514|0.02181637723965134|0.03053329042731133	FALSE		OTU529940->OTU190358	5.67432e-06
4202	correl_spearman|dist_kullbackleibler|dist_bray		copresence	OTUNew.ReferenceOTU7367->OTU986513	3	0.999024390243902|0.1686330188994892|0.13796155408655397	correl_spearman=copresence|dist_kullbackleibler=copresence|dist_bray=copresence	correl_spearman=0.0|dist_kullbackleibler=0.0|dist_bray=0.0035602075302754166	correl_spearman=0.999024390243902|dist_kullbackleibler=0.1686330188994892|dist_bray=0.13796155408655397	OTUNew.ReferenceOTU7367->OTU986513	-0.0127195	-0.132683	0.154536	0.999024	0	0	0	0.9975095908891338|0.20532433464779276|0.17346183658165718	0.998158379373849|0.20672115275811287|0.1888718319556949	34.0|34.0|34.0	0.002525661486800855|0.11646300193134065|0.0738942915763082	FALSE		OTUNew.ReferenceOTU7367->OTU986513	0
4205	dist_jensen|dist_kullbackleibler|dist_bray		copresence	OTU471180->OTUNew.ReferenceOTU13485	3	0.010971146467371944|0.10404342565639511|0.09863576872721902	dist_jensen=copresence|dist_kullbackleibler=copresence|dist_bray=copresence	dist_jensen=0.25347702610957723|dist_kullbackleibler=0.0|dist_bray=5.025722917828546E-7	dist_jensen=0.010971146467371944|dist_kullbackleibler=0.10404342565639511|dist_bray=0.09863576872721902	OTU471180->OTUNew.ReferenceOTU13485	0.0435057	0.0456723	0.0067243	0.0109711	0	0	0	0.009285876317340356|0.09105264924917103|0.08519270996102422	0.009195628691786702|0.08579396424222828|0.09154389892179926	34.0|34.0|34.0	0.0026592492992783233|0.02950816866450979|0.02696613651155179	FALSE		OTU471180->OTUNew.ReferenceOTU13485	0
4207	dist_jensen|dist_kullbackleibler		mutualExclusion	OTU579608->OTU338381	2	0.6890670905854033|25.722007255424604	dist_jensen=mutualExclusion|dist_kullbackleibler=mutualExclusion	dist_jensen=5.130143965192957E-8|dist_kullbackleibler=0.05407895058719725	dist_jensen=0.6890670905854033|dist_kullbackleibler=25.722007255424604	OTU579608->OTU338381	0.0747237	0.079577	0.0125253	0.689067	0.00241448	0.00241448	0.00793826	0.679881425268472|20.872527002617815	0.6854402800530157|24.65165605926364	34.0|34.0	0.012929413195725341|5.811497964823813	FALSE		OTU579608->OTU338381	0.00793826
4208	dist_kullbackleibler|dist_jensen		copresence	OTUNew.ReferenceOTU12479->OTUNew.ReferenceOTU10278	2	0.12705659019135218|0.01449248565546839	dist_kullbackleibler=copresence|dist_jensen=copresence	dist_kullbackleibler=0.0|dist_jensen=0.42804475977601797	dist_kullbackleibler=0.12705659019135218|dist_jensen=0.01449248565546839	OTUNew.ReferenceOTU12479->OTUNew.ReferenceOTU10278	15.2057	16.0127	3.56361	0.127057	0	0	0	0.09334633099892604|0.010193437889219175	0.09316274357043675|0.010192611422216823	34.0|34.0	0.04000375089534184|0.0041646771986444805	FALSE		OTUNew.ReferenceOTU12479->OTUNew.ReferenceOTU10278	0
4209	dist_jensen		mutualExclusion	OTU840914->OTUNew.ReferenceOTU10278	1	0.685721	dist_jensen=mutualExclusion	dist_jensen=6.45261621912141E-13	dist_jensen=0.6857212417856643	OTU840914->OTUNew.ReferenceOTU10278	0.0772879	0.0786658	0.00701748	0.685721	3.2377e-05	3.2377e-05	0.000120295	0.681141	0.682829	34	0.00724298	FALSE		OTU840914->OTUNew.ReferenceOTU10278	0.000120295
4211	dist_bray|dist_jensen		mutualExclusion	OTU568118->OTU130468	2	0.9990613726694904|0.6866605942314201	dist_bray=mutualExclusion|dist_jensen=mutualExclusion	dist_bray=0.0011932873689671775|dist_jensen=0.0	dist_bray=0.9990613726694904|dist_jensen=0.6866605942314201	OTU568118->OTU130468	0.892011	0.940466	0.11587	0.999061	0	0	0	0.998712897179483|0.6851785012790143	0.9990708561605153|0.6861792050808943	34.0|34.0	0.0012341101438396163|0.0034756125880338025	FALSE		OTU568118->OTU130468	0
4212	correl_spearman|dist_bray|dist_jensen|dist_kullbackleibler		copresence	OTU130468->OTU130864	4	0.9248882974841242|0.1405904405547469|0.018496259963770863|0.21779333299398837	correl_spearman=copresence|dist_bray=copresence|dist_jensen=copresence|dist_kullbackleibler=copresence	correl_spearman=1.5632968605872044E-4|dist_bray=7.440003101844006E-5|dist_jensen=0.49246690204683563|dist_kullbackleibler=0.0	correl_spearman=0.9248882974841242|dist_bray=0.1405904405547469|dist_jensen=0.018496259963770863|dist_kullbackleibler=0.21779333299398837	OTU130468->OTU130864	0.00393982	0.00671561	0.16924	0.924888	0	0	0	0.924717606289871|0.14654903218953438|0.021199515348438225|0.2568061601623702	0.9338190045566271|0.14930149446334062|0.018722724357301008|0.20636203569534395	34.0|34.0|34.0|34.0	0.06525301401459677|0.039687665739588186|0.010943387064016706|0.17362556300683216	FALSE		OTU130468->OTU130864	0
4214	dist_kullbackleibler|dist_jensen		mutualExclusion	OTU357046->OTU338381	2	26.758376538899828|0.686154042437181	dist_kullbackleibler=mutualExclusion|dist_jensen=mutualExclusion	dist_kullbackleibler=0.06784057742398031|dist_jensen=2.3032958595958775E-7	dist_kullbackleibler=26.758376538899828|dist_jensen=0.686154042437181	OTU357046->OTU338381	17.6827	17.1646	4.46559	26.7584	0.00556218	0.00556218	0.0179008	21.513587259529874|0.675838104943699	26.005965831389425|0.6805569739231083	34.0|34.0	6.5921762092508835|0.01433152302128616	FALSE		OTU357046->OTU338381	0.0179008
4215	dist_jensen|dist_bray		mutualExclusion	OTU568118->OTUNew.ReferenceOTU12974	2	0.6877237894699731|0.9989511871984494	dist_jensen=mutualExclusion|dist_bray=mutualExclusion	dist_jensen=0.0|dist_bray=0.0024068301805074688	dist_jensen=0.6877237894699731|dist_bray=0.9989511871984494	OTU568118->OTUNew.ReferenceOTU12974	0.077887	0.0800839	0.00692379	0.687724	0	0	0	0.6863334746086025|0.998556957386066	0.687186729721601|0.9989406148250062	34.0|34.0	0.0035282082319098847|0.001405645006446914	FALSE		OTU568118->OTUNew.ReferenceOTU12974	0
4216	dist_bray|dist_jensen		mutualExclusion	OTU566154->OTU568118	2	0.9990145680742688|0.6873456119976915	dist_bray=mutualExclusion|dist_jensen=mutualExclusion	dist_bray=0.009347736390313943|dist_jensen=0.0	dist_bray=0.9990145680742688|dist_jensen=0.6873456119976915	OTU566154->OTU568118	0.913347	0.947716	0.114916	0.999015	0	0	0	0.9986553908499718|0.685816205991954	0.9989294296622777|0.686581815645279	34.0|34.0	0.0013160596225177202|0.003449106237258942	FALSE		OTU566154->OTU568118	0
4217	correl_spearman|dist_jensen|dist_kullbackleibler		copresence	OTUNew.ReferenceOTU7367->OTU663885	3	0.9073813010198347|0.016043707745969627|0.1755950542617848	correl_spearman=copresence|dist_jensen=copresence|dist_kullbackleibler=copresence	correl_spearman=3.7219491869111554E-4|dist_jensen=0.4477037947865583|dist_kullbackleibler=0.0	correl_spearman=0.9073813010198347|dist_jensen=0.016043707745969627|dist_kullbackleibler=0.1755950542617848	OTUNew.ReferenceOTU7367->OTU663885	-0.0161937	-0.150639	0.161454	0.907381	0	0	0	0.9122621862540718|0.013220461458822165|0.16781724802246142	0.9082286204767718|0.013296960765137979|0.14594544730472025	34.0|34.0|34.0	0.0757828530306402|0.006320424692564952|0.11289321430065252	FALSE		OTUNew.ReferenceOTU7367->OTU663885	0
4218	dist_jensen|dist_bray		mutualExclusion	OTU568118->OTU128300	2	0.6885380118591602|0.9989942567612597	dist_jensen=mutualExclusion|dist_bray=mutualExclusion	dist_jensen=0.0|dist_bray=0.01975412122526543	dist_jensen=0.6885380118591602|dist_bray=0.9989942567612597	OTU568118->OTU128300	0.0774999	0.0791768	0.00580614	0.688538	0	0	0	0.687309790682538|0.998619582507518	0.6882042804873411|0.9990340816218544	34.0|34.0	0.003648435842675155|0.0013791604219673549	FALSE		OTU568118->OTU128300	0
4219	dist_bray|correl_pearson		copresence	OTU137183->OTU986513	2	0.12357223440581322|0.9800902854778792	dist_bray=copresence|correl_pearson=copresence	dist_bray=9.617536733674825E-6|correl_pearson=0.0	dist_bray=0.12357223440581322|correl_pearson=0.9800902854778792	OTU137183->OTU986513	0.922992	0.980939	0.109405	0.123572	0	0	0	0.12135799466018327|0.9801115697616963	0.11948782951263681|0.9799387420015769	34.0|34.0	0.03518576199690042|0.009945553657374408	FALSE		OTU137183->OTU986513	0
4220	correl_spearman|dist_kullbackleibler|dist_jensen|sim_mutInfo		copresence	OTU851865->OTUNew.ReferenceOTU10254	4	0.9177998472116116|0.14022762735301553|0.017205820893259907|0.6348457229366204	correl_spearman=copresence|dist_kullbackleibler=copresence|dist_jensen=copresence|sim_mutInfo=unknown	correl_spearman=1.263441686827349E-7|dist_kullbackleibler=3.4861002973229915E-14|dist_jensen=0.49455951694163747|sim_mutInfo=0.05027978346125961	correl_spearman=0.9177998472116116|dist_kullbackleibler=0.14022762735301553|dist_jensen=0.017205820893259907|sim_mutInfo=0.6348457229366204	OTU851865->OTUNew.ReferenceOTU10254	-0.00621543	-0.0224599	0.149751	0.9178	9.40253e-11	9.40253e-11	4.09234e-10	0.9013991955474393|0.13254592598932555|0.016289850796387728|0.7816063285482714	0.9088957055214721|0.12350444400838909|0.015214079381624484|0.7754694095769552	34.0|34.0|34.0|34.0	0.03099046484169273|0.03557813466681562|0.0043464372347088226|0.13691859809318838	FALSE		OTU851865->OTUNew.ReferenceOTU10254	4.09234e-10
4222	dist_kullbackleibler|dist_jensen|sim_mutInfo|correl_spearman|dist_bray		copresence	OTU365717->OTU362968	5	0.18117445534428175|0.013247976857034927|0.7519214436286454|0.9199144553248402|0.10017646237957822	dist_kullbackleibler=copresence|dist_jensen=copresence|sim_mutInfo=unknown|correl_spearman=copresence|dist_bray=copresence	dist_kullbackleibler=0.0|dist_jensen=0.40820862128577984|sim_mutInfo=0.04216722754666613|correl_spearman=1.0809923384424991E-5|dist_bray=2.571143092254813E-4	dist_kullbackleibler=0.18117445534428175|dist_jensen=0.013247976857034927|sim_mutInfo=0.7519214436286454|correl_spearman=0.9199144553248402|dist_bray=0.10017646237957822	OTU365717->OTU362968	4.30806	4.12624	1.16776	0.181174	0	0	0	0.17498592461348472|0.012828381606733422|0.7751517632530288|0.9074992021163596|0.09707168534772546	0.15507575923882164|0.01174812339302814|0.7854634705649195|0.9145744029393762|0.09710774725922577	34.0|34.0|34.0|34.0|34.0	0.08705290812424982|0.004378928729671931|0.12383404687029209|0.04847229635641282|0.025331346715528908	FALSE		OTU365717->OTU362968	0
4224	dist_jensen		mutualExclusion	OTU840914->OTU272516	1	0.685629	dist_jensen=mutualExclusion	dist_jensen=9.092726571680032E-14	dist_jensen=0.6856288659554397	OTU840914->OTU272516	0.0784518	0.0804991	0.00793658	0.685629	1.12409e-05	1.12409e-05	4.39069e-05	0.680872	0.682514	34	0.00669692	FALSE		OTU840914->OTU272516	4.39069e-05
4227	correl_spearman|correl_pearson|sim_mutInfo|dist_jensen|dist_bray|dist_kullbackleibler		copresence	OTU712677->OTU1111458	6	0.9809763952535192|0.9914361233687994|0.7773051559038027|0.005775021004825533|0.08924444916703766|0.05500691769821221	correl_spearman=copresence|correl_pearson=copresence|sim_mutInfo=unknown|dist_jensen=copresence|dist_bray=copresence|dist_kullbackleibler=copresence	correl_spearman=0.0|correl_pearson=0.0|sim_mutInfo=0.021036996730878776|dist_jensen=0.4321374580014067|dist_bray=9.160201344116103E-7|dist_kullbackleibler=0.0	correl_spearman=0.9809763952535192|correl_pearson=0.9914361233687994|sim_mutInfo=0.7773051559038027|dist_jensen=0.005775021004825533|dist_bray=0.08924444916703766|dist_kullbackleibler=0.05500691769821221	OTU712677->OTU1111458	-0.00895408	-0.0213156	0.160436	0.980976	0	0	0	0.9771734996899882|0.983301194082911|0.9758996341773087|0.006077276468763133|0.0894691832414186|0.05837079575184692	0.9779648048967093|0.9882035453692849|0.9816985932841724|0.005774621278450557|0.08785737647164438|0.053657085861381786	34.0|34.0|34.0|34.0|34.0|34.0	0.010570753544825444|0.012899246401118315|0.15660280184783504|0.0017796488658122834|0.015195676575807452|0.02207903189818489	FALSE		OTU712677->OTU1111458	0
4228	dist_kullbackleibler|correl_pearson|dist_jensen|dist_bray		copresence	OTU133372->OTU29566	4	0.10922100087974228|0.9884143636900454|0.008957556263121513|0.08203321741552527	dist_kullbackleibler=copresence|correl_pearson=copresence|dist_jensen=copresence|dist_bray=copresence	dist_kullbackleibler=0.0|correl_pearson=0.0|dist_jensen=0.4294975602366451|dist_bray=1.939359783875716E-10	dist_kullbackleibler=0.10922100087974228|correl_pearson=0.9884143636900454|dist_jensen=0.008957556263121513|dist_bray=0.08203321741552527	OTU133372->OTU29566	16.7795	17.7752	3.02962	0.109221	0	0	0	0.11419228412998664|0.9890733366684229|0.009251240758230219|0.07328459385165637	0.1039875694576386|0.9884067116994949|0.008537567384756028|0.07643735378780103	34.0|34.0|34.0|34.0	0.06523048115116088|0.005126159396014775|0.004558530801288101|0.017409382458426062	FALSE		OTU133372->OTU29566	0
4229	dist_jensen|dist_kullbackleibler		copresence	OTUNew.ReferenceOTU10278->OTUNew.ReferenceOTU12974	2	0.022314491599293388|0.23154201573322875	dist_jensen=copresence|dist_kullbackleibler=copresence	dist_jensen=0.49048948882594756|dist_kullbackleibler=0.0	dist_jensen=0.022314491599293388|dist_kullbackleibler=0.23154201573322875	OTUNew.ReferenceOTU10278->OTUNew.ReferenceOTU12974	0.0225499	0.0234703	0.00319008	0.0223145	0	0	0	0.020134845254760187|0.22408456271135596	0.02078450296826086|0.20734783061010714	34.0|34.0	0.010261167636376281|0.1473679328252372	FALSE		OTUNew.ReferenceOTU10278->OTUNew.ReferenceOTU12974	0
4230	correl_pearson		copresence	OTUNew.ReferenceOTU11912->OTU584347	1	0.979679	correl_pearson=copresence	correl_pearson=0.0	correl_pearson=0.9796786153131644	OTUNew.ReferenceOTU11912->OTU584347	-0.0153362	-0.0474058	0.109182	0.979679	0	0	0	0.983858	0.98474	34	0.00885887	FALSE		OTUNew.ReferenceOTU11912->OTU584347	0
4232	sim_mutInfo|dist_kullbackleibler		copresence	OTU1106861->OTUNew.ReferenceOTU10094	2	0.6592537301534986|0.14534948415712448	sim_mutInfo=unknown|dist_kullbackleibler=copresence	sim_mutInfo=0.052216875406767005|dist_kullbackleibler=2.1202439803857942E-10	sim_mutInfo=0.6592537301534986|dist_kullbackleibler=0.14534948415712448	OTU1106861->OTUNew.ReferenceOTU10094	0.164066	0.161498	0.0646946	0.659254	0.000146044	0.000146044	0.000521422	0.7916544040121571|0.13978866811774385	0.7848105898940965|0.13579540977431745	34.0|34.0	0.14939072725828229|0.03948356399246053	FALSE		OTU1106861->OTUNew.ReferenceOTU10094	0.000521422
4233	dist_bray|dist_kullbackleibler|sim_mutInfo|dist_jensen|correl_spearman		copresence	OTU851865->OTU195222	5	0.09190161365773142|0.05944691812928507|0.83773683569009|0.007339220418946057|0.9559969442322379	dist_bray=copresence|dist_kullbackleibler=copresence|sim_mutInfo=unknown|dist_jensen=copresence|correl_spearman=copresence	dist_bray=4.657143703392652E-4|dist_kullbackleibler=0.0|sim_mutInfo=0.04254968378321344|dist_jensen=0.3954011382114251|correl_spearman=9.38660704719041E-10	dist_bray=0.09190161365773142|dist_kullbackleibler=0.05944691812928507|sim_mutInfo=0.83773683569009|dist_jensen=0.007339220418946057|correl_spearman=0.9559969442322379	OTU851865->OTU195222	0.425067	0.421378	0.0462611	0.0919016	0	0	0	0.08895290864152944|0.056548565577450714|0.8479403079455293|0.006980244424885423|0.9401553312103983	0.08800930587785394|0.05486076147649652|0.8440697508054744|0.006770958580045371|0.9463107838625564	34.0|34.0|34.0|34.0|34.0	0.01030855790367048|0.013026935127297405|0.1521333477889399|0.0015969120002168886|0.02607888210887303	FALSE		OTU851865->OTU195222	0
4235	correl_pearson|dist_bray		copresence	OTU934235->OTUNew.ReferenceOTU1002	2	0.9958135344063216|0.1038728119576886	correl_pearson=copresence|dist_bray=copresence	correl_pearson=0.0|dist_bray=5.486160260905759E-4	correl_pearson=0.9958135344063216|dist_bray=0.1038728119576886	OTU934235->OTUNew.ReferenceOTU1002	0.032999	-0.033794	0.243836	0.995814	0	0	0	0.9961225742683569|0.08865582406148216	0.996996009058293|0.06707166870860637	34.0|34.0	0.003583251871470302|0.07021720740681073	FALSE		OTU934235->OTUNew.ReferenceOTU1002	0
4236	dist_kullbackleibler		mutualExclusion	OTU177679->OTU579608	1	22.7503	dist_kullbackleibler=mutualExclusion	dist_kullbackleibler=1.4873855624930599E-7	dist_kullbackleibler=22.750272595488916	OTU177679->OTU579608	14.2093	14.18	2.91013	22.7503	0.0158438	0.0158438	0.0485949	21.9195	22.5623	34	2.26328	FALSE		OTU177679->OTU579608	0.0485949
4237	dist_jensen		mutualExclusion	OTU851726->OTU840914	1	0.686232	dist_jensen=mutualExclusion	dist_jensen=4.192202140984591E-13	dist_jensen=0.6862319708458433	OTU851726->OTU840914	0.0759262	0.0788719	0.00844556	0.686232	2.56846e-05	2.56846e-05	9.7007e-05	0.681506	0.683819	34	0.00716404	FALSE		OTU851726->OTU840914	9.7007e-05
4240	sim_mutInfo|correl_spearman		copresence	OTU369109->OTU359359	2	0.6603381552560437|0.9358198491507542	sim_mutInfo=unknown|correl_spearman=copresence	sim_mutInfo=0.03680009529542072|correl_spearman=1.3392122633071324E-7	sim_mutInfo=0.6603381552560437|correl_spearman=0.9358198491507542	OTU369109->OTU359359	0.178653	0.169962	0.0816978	0.660338	0.00319505	0.00319505	0.0104296	0.8040393022343779|0.9297776941862658	0.7941762253433811|0.9354223123108135	34.0|34.0	0.12218897248627657|0.031309156772534416	FALSE		OTU369109->OTU359359	0.0104296
4241	correl_pearson		copresence	OTUNew.ReferenceOTU11912->OTU934235	1	0.98687	correl_pearson=copresence	correl_pearson=0.0	correl_pearson=0.9868704461143779	OTUNew.ReferenceOTU11912->OTU934235	-0.0294938	-0.0456412	0.02548	0.98687	0	0	0	0.988938	0.990749	34	0.00559204	FALSE		OTUNew.ReferenceOTU11912->OTU934235	0
4244	dist_bray|correl_pearson		copresence	OTUNew.ReferenceOTU6613->OTUNew.ReferenceOTU4568	2	0.09281309599246823|0.9927824644622831	dist_bray=copresence|correl_pearson=copresence	dist_bray=4.3160110870910096E-5|correl_pearson=0.0	dist_bray=0.09281309599246823|correl_pearson=0.9927824644622831	OTUNew.ReferenceOTU6613->OTUNew.ReferenceOTU4568	0.957466	1	0.133897	0.0928131	0	0	0	0.08606453626927732|0.9946808345889244	0.08131116760431267|0.9955877837580533	34.0|34.0	0.04926123438542233|0.004131490377202261	FALSE		OTUNew.ReferenceOTU6613->OTUNew.ReferenceOTU4568	0
4245	dist_jensen|dist_bray		mutualExclusion	OTU568118->OTUNew.ReferenceOTU10278	2	0.688262726871836|0.9989859092878669	dist_jensen=mutualExclusion|dist_bray=mutualExclusion	dist_jensen=0.0|dist_bray=0.004347465243633608	dist_jensen=0.688262726871836|dist_bray=0.9989859092878669	OTU568118->OTUNew.ReferenceOTU10278	0.0776719	0.0805505	0.00720673	0.688263	0	0	0	0.6870496617809714|0.9986076511530909	0.6879734240136054|0.9990173207625522	34.0|34.0	0.0034284431338645186|0.0013866145786424803	FALSE		OTU568118->OTUNew.ReferenceOTU10278	0
4246	correl_spearman|dist_kullbackleibler		copresence	OTU133372->OTUNew.ReferenceOTU12479	2	0.9975855130784707|0.18831056725940906	correl_spearman=copresence|dist_kullbackleibler=copresence	correl_spearman=0.0|dist_kullbackleibler=0.0	correl_spearman=0.9975855130784707|dist_kullbackleibler=0.18831056725940906	OTU133372->OTUNew.ReferenceOTU12479	-0.0145755	0.0221328	0.167993	0.997586	0	0	0	0.9967511106963577|0.15662044679273743	0.997923156801662|0.1836867630231268	34.0|34.0	0.004552154899107414|0.09056090744331939	FALSE		OTU133372->OTUNew.ReferenceOTU12479	0
4247	dist_jensen|dist_kullbackleibler|correl_spearman|sim_mutInfo|dist_bray		copresence	OTUNew.ReferenceOTU10254->OTU195222	5	0.016088555473881896|0.13140737439325423|0.9214667685255916|0.6846374424286559|0.13948991209595674	dist_jensen=copresence|dist_kullbackleibler=copresence|correl_spearman=copresence|sim_mutInfo=unknown|dist_bray=copresence	dist_jensen=0.48891036901425644|dist_kullbackleibler=0.0|correl_spearman=1.4604691955799609E-8|sim_mutInfo=0.03701439501998338|dist_bray=0.014032400843789539	dist_jensen=0.016088555473881896|dist_kullbackleibler=0.13140737439325423|correl_spearman=0.9214667685255916|sim_mutInfo=0.6846374424286559|dist_bray=0.13948991209595674	OTUNew.ReferenceOTU10254->OTU195222	0.0175895	0.0177602	0.00282773	0.0160886	0	0	0	0.015830587959435292|0.12942744252435306|0.9049434199657939|0.7754568796229343|0.1368782143695922	0.01511632819852934|0.12263530224711201|0.9087149640067399|0.7435631816400874|0.13303982427776706	34.0|34.0|34.0|34.0|34.0	0.004002824038621083|0.03303124577634081|0.027819044606538626|0.11548518206064363|0.022080402372131686	FALSE		OTUNew.ReferenceOTU10254->OTU195222	0
4248	correl_pearson|dist_bray		copresence	OTU934235->OTUNew.ReferenceOTU7786	2	0.9881391175107712|0.13401300572287556	correl_pearson=copresence|dist_bray=copresence	correl_pearson=0.0|dist_bray=6.196844162938975E-4	correl_pearson=0.9881391175107712|dist_bray=0.13401300572287556	OTU934235->OTUNew.ReferenceOTU7786	-0.0100998	-0.0400706	0.145015	0.988139	0	0	0	0.9898781358076653|0.12597902933572666	0.9923007216411702|0.12109005758856617	34.0|34.0	0.0070482833696081|0.06684028916794957	FALSE		OTU934235->OTUNew.ReferenceOTU7786	0
4249	correl_pearson		copresence	OTU934235->OTUNew.ReferenceOTU5337	1	0.986061	correl_pearson=copresence	correl_pearson=0.0	correl_pearson=0.9860607581884111	OTU934235->OTUNew.ReferenceOTU5337	0.0525642	-0.0467262	0.274826	0.986061	0	0	0	0.989341	0.99018	34	0.00770328	FALSE		OTU934235->OTUNew.ReferenceOTU5337	0
4250	dist_kullbackleibler		copresence	OTU851865->OTU530094	1	0.184031	dist_kullbackleibler=copresence	dist_kullbackleibler=1.4762324695993811E-10	dist_kullbackleibler=0.18403077949907162	OTU851865->OTU530094	1.46866	1.47724	0.28996	0.184031	0.000556901	0.000556901	0.00191356	0.174961	0.177909	34	0.0421513	FALSE		OTU851865->OTU530094	0.00191356
4252	dist_jensen|dist_bray		mutualExclusion	OTU568118->OTUNew.ReferenceOTU1184	2	0.6888114488796783|0.9996656838739199	dist_jensen=mutualExclusion|dist_bray=mutualExclusion	dist_jensen=0.0|dist_bray=0.016770084070186986	dist_jensen=0.6888114488796783|dist_bray=0.9996656838739199	OTU568118->OTUNew.ReferenceOTU1184	0.0759306	0.078872	0.00725016	0.688811	0	0	0	0.687970266770426|0.9993667589580142	0.6885132180385523|0.9995856554126942	34.0|34.0	0.002351087305221153|8.132239169074596E-4	FALSE		OTU568118->OTUNew.ReferenceOTU1184	0
4253	dist_jensen		mutualExclusion	OTU225846->OTU840914	1	0.685716	dist_jensen=mutualExclusion	dist_jensen=1.4588330543574557E-13	dist_jensen=0.6857164381605968	OTU225846->OTU840914	0.0784043	0.0809891	0.008181	0.685716	1.45281e-05	1.45281e-05	5.62656e-05	0.681071	0.682444	34	0.00681922	FALSE		OTU225846->OTU840914	5.62656e-05
4254	correl_pearson		copresence	OTUNew.ReferenceOTU11912->OTU296420	1	0.995707	correl_pearson=copresence	correl_pearson=0.0	correl_pearson=0.9957070409457378	OTUNew.ReferenceOTU11912->OTU296420	-0.0195904	-0.0411627	0.105711	0.995707	0	0	0	0.996803	0.997163	34	0.00158598	FALSE		OTUNew.ReferenceOTU11912->OTU296420	0
4257	dist_kullbackleibler|dist_jensen		mutualExclusion	OTU318990->OTU1656781	2	25.441140266078655|0.6887249066861107	dist_kullbackleibler=mutualExclusion|dist_jensen=mutualExclusion	dist_kullbackleibler=1.8286627656571852E-8|dist_jensen=4.867217739956686E-13	dist_kullbackleibler=25.441140266078655|dist_jensen=0.6887249066861107	OTU318990->OTU1656781	18.3822	18.314	4.18382	25.4411	1.23058e-09	1.23058e-09	5.30541e-09	24.68788363527001|0.685728262195028	25.069517818390022|0.6866358024018187	34.0|34.0	1.3112601166729538|0.0073386110595795575	FALSE		OTU318990->OTU1656781	5.30541e-09
4258	correl_pearson		copresence	OTU866365->OTU296420	1	0.982107	correl_pearson=copresence	correl_pearson=0.0	correl_pearson=0.9821067302583757	OTU866365->OTU296420	-0.00495478	-0.0514798	0.151815	0.982107	0	0	0	0.983766	0.984501	34	0.010935	FALSE		OTU866365->OTU296420	0
4259	dist_bray|dist_kullbackleibler|dist_jensen		copresence	OTU29566->OTUNew.ReferenceOTU10278	3	0.13599160685027467|0.18473235304575492|0.01620726589713825	dist_bray=copresence|dist_kullbackleibler=copresence|dist_jensen=copresence	dist_bray=9.252010697569091E-7|dist_kullbackleibler=0.0|dist_jensen=0.4606865907883092	dist_bray=0.13599160685027467|dist_kullbackleibler=0.18473235304575492|dist_jensen=0.01620726589713825	OTU29566->OTUNew.ReferenceOTU10278	0.894591	0.984993	0.132034	0.135992	0	0	0	0.10974694487694245|0.1778610647161274|0.014698677585980272	0.11546434873085032|0.14717800101495487|0.013551092979692168	34.0|34.0|34.0	0.02708270089311511|0.09214948205143131|0.0057653834460900345	FALSE		OTU29566->OTUNew.ReferenceOTU10278	0
4260	dist_kullbackleibler		copresence	OTUNew.ReferenceOTU10254->OTU530094	1	0.192441	dist_kullbackleibler=copresence	dist_kullbackleibler=7.158009740493299E-10	dist_kullbackleibler=0.19244057705292122	OTUNew.ReferenceOTU10254->OTU530094	1.58719	1.58497	0.29983	0.192441	0.00123525	0.00123525	0.0041508	0.166096	0.162192	34	0.0551399	FALSE		OTUNew.ReferenceOTU10254->OTU530094	0.0041508
4261	correl_spearman		copresence	OTU354905->OTU986513	1	0.994146	correl_spearman=copresence	correl_spearman=0.0	correl_spearman=0.9941463414634142	OTU354905->OTU986513	0.0294512	-0.0154878	0.175927	0.994146	0	0	0	0.993301	0.998163	34	0.0106957	FALSE		OTU354905->OTU986513	0
4264	correl_spearman|sim_mutInfo		copresence	OTU338273->OTU712047	2	0.9066290721021035|0.6783328519318526	correl_spearman=copresence|sim_mutInfo=unknown	correl_spearman=1.6530630900790655E-6|sim_mutInfo=0.0446931552101657	correl_spearman=0.9066290721021035|sim_mutInfo=0.6783328519318526	OTU338273->OTU712047	-0.00961168	-0.0203754	0.146137	0.906629	0.0115103	0.0115103	0.0360287	0.9027647785305613|0.7266953564799183	0.9134240987837606|0.719306394727413	34.0|34.0	0.038484732490663934|0.11098578516272485	FALSE		OTU338273->OTU712047	0.0360287
4265	dist_kullbackleibler		copresence	OTU190358->OTU851865	1	0.227441	dist_kullbackleibler=copresence	dist_kullbackleibler=8.178711285999896E-8	dist_kullbackleibler=0.22744131138050566	OTU190358->OTU851865	1.81076	1.85961	0.33637	0.227441	0.0120612	0.0120612	0.0374964	0.203197	0.202221	34	0.0942403	FALSE		OTU190358->OTU851865	0.0374964
4266	dist_bray|dist_jensen		mutualExclusion	OTU568118->OTU851726	2	0.9990237699683697|0.6884434896262757	dist_bray=mutualExclusion|dist_jensen=mutualExclusion	dist_bray=5.827978162186165E-4|dist_jensen=0.0	dist_bray=0.9990237699683697|dist_jensen=0.6884434896262757	OTU568118->OTU851726	0.883447	0.912675	0.104574	0.999024	0	0	0	0.9986568537068116|0.6871317492260195	0.9989732356299801|0.6879447492990776	34.0|34.0	0.001258838282904284|0.0033332903303205648	FALSE		OTU568118->OTU851726	0
4267	correl_pearson		copresence	OTUNew.ReferenceOTU11912->OTU826270	1	0.981146	correl_pearson=copresence	correl_pearson=0.0	correl_pearson=0.9811455185658546	OTUNew.ReferenceOTU11912->OTU826270	0.0102925	-0.0355859	0.19921	0.981146	0	0	0	0.984569	0.985998	34	0.00771968	FALSE		OTUNew.ReferenceOTU11912->OTU826270	0
4268	correl_pearson		copresence	OTU826382->OTU934235	1	0.98898	correl_pearson=copresence	correl_pearson=0.0	correl_pearson=0.988979943948496	OTU826382->OTU934235	0.0160885	-0.0377453	0.223805	0.98898	0	0	0	0.99088	0.992602	34	0.00462405	FALSE		OTU826382->OTU934235	0
4270	dist_jensen|dist_bray		mutualExclusion	OTU840914->OTUNew.ReferenceOTU12723	2	0.6856171766732116|0.9983268420076677	dist_jensen=mutualExclusion|dist_bray=mutualExclusion	dist_jensen=1.4244161405940758E-13|dist_bray=0.058009322539977703	dist_jensen=0.6856171766732116|dist_bray=0.9983268420076677	OTU840914->OTUNew.ReferenceOTU12723	0.0779072	0.0818172	0.00706417	0.685617	3.02367e-06	3.02367e-06	1.22285e-05	0.6807200836207982|0.9966056020228425	0.6825593270430181|0.9976751070093574	34.0|34.0	0.006816358273576563|0.003204437236935328	FALSE		OTU840914->OTUNew.ReferenceOTU12723	1.22285e-05
4271	dist_bray|dist_jensen		mutualExclusion	OTU133372->OTU568118	2	0.9990613726694904|0.6883524474046284	dist_bray=mutualExclusion|dist_jensen=mutualExclusion	dist_bray=2.610576877561943E-4|dist_jensen=0.0	dist_bray=0.9990613726694904|dist_jensen=0.6883524474046284	OTU133372->OTU568118	0.876842	0.923696	0.126298	0.999061	0	0	0	0.998712897179483|0.6871057620914156	0.9990708561605153|0.6879657761243092	34.0|34.0	0.0012341101438396163|0.0033366687946970786	FALSE		OTU133372->OTU568118	0
4272	dist_jensen		mutualExclusion	OTU840914->OTU858535	1	0.687071	dist_jensen=mutualExclusion	dist_jensen=8.815170815523743E-14	dist_jensen=0.687071151068955	OTU840914->OTU858535	0.0784184	0.0815128	0.00768813	0.687071	1.10531e-05	1.10531e-05	4.35455e-05	0.682883	0.684989	34	0.00673468	FALSE		OTU840914->OTU858535	4.35455e-05
4273	correl_spearman		copresence	OTU225846->OTUNew.ReferenceOTU7367	1	0.997073	correl_spearman=copresence	correl_spearman=0.0	correl_spearman=0.9970731707317069	OTU225846->OTUNew.ReferenceOTU7367	0.0224268	-0.0154878	0.166186	0.997073	0	0	0	0.996368	0.997073	34	0.00501371	FALSE		OTU225846->OTUNew.ReferenceOTU7367	0
4274	dist_bray|dist_kullbackleibler|correl_pearson|dist_jensen|correl_spearman		copresence	OTU133372->OTU986513	5	0.07586161602901109|0.1284190216397211|0.9866439978405476|0.00832577703896302|0.9073813010198347	dist_bray=copresence|dist_kullbackleibler=copresence|correl_pearson=copresence|dist_jensen=copresence|correl_spearman=copresence	dist_bray=1.796647053353695E-9|dist_kullbackleibler=0.0|correl_pearson=0.0|dist_jensen=0.4326986866309803|correl_spearman=4.4798460900147274E-4	dist_bray=0.07586161602901109|dist_kullbackleibler=0.1284190216397211|correl_pearson=0.9866439978405476|dist_jensen=0.00832577703896302|correl_spearman=0.9073813010198347	OTU133372->OTU986513	0.935846	1	0.100348	0.0758616	0	0	0	0.062179585883626605|0.12842139708779995|0.9910783249823121|0.007743103151157898|0.9168326865346957	0.06426624030249539|0.10233076109480144|0.9930978148537287|0.006491906814158242|0.9263541682793721	34.0|34.0|34.0|34.0|34.0	0.021913261459048518|0.12281608248802077|0.005980707719906569|0.006170191292586705|0.0794634406653693	FALSE		OTU133372->OTU986513	0
4277	correl_spearman|sim_mutInfo		copresence	OTU188956->OTU583089	2	0.9323126775914722|0.7598795790565522	correl_spearman=copresence|sim_mutInfo=unknown	correl_spearman=3.447795859923275E-8|sim_mutInfo=0.031063736457210056	correl_spearman=0.9323126775914722|sim_mutInfo=0.7598795790565522	OTU188956->OTU583089	0.0162358	0.0239663	0.160806	0.932313	0.00150981	0.00150981	0.00503639	0.9249444529639995|0.7987725359088286	0.9325046498888443|0.798290576723433	34.0|34.0	0.028382343757618486|0.11066828419213948	FALSE		OTU188956->OTU583089	0.00503639
4279	dist_jensen|dist_bray|dist_kullbackleibler|correl_spearman		copresence	OTUNew.ReferenceOTU12723->OTUNew.ReferenceOTU9022	4	0.008846830895855144|0.11975990876838982|0.07115561775284035|0.9962145110410098	dist_jensen=copresence|dist_bray=copresence|dist_kullbackleibler=copresence|correl_spearman=copresence	dist_jensen=0.4333563245659553|dist_bray=1.7258914858842012E-4|dist_kullbackleibler=0.0|correl_spearman=0.0	dist_jensen=0.008846830895855144|dist_bray=0.11975990876838982|dist_kullbackleibler=0.07115561775284035|correl_spearman=0.9962145110410098	OTUNew.ReferenceOTU12723->OTUNew.ReferenceOTU9022	0.0187493	0.0206624	0.00340102	0.00884683	0	0	0	0.007467423403583412|0.09873049214972957|0.060102434649434454|0.9948611544243979	0.008356082791867784|0.10773642278456586|0.0672743029361948|0.9962145110410098	34.0|34.0|34.0|34.0	0.004518485611194768|0.05272134925613455|0.03634423396516631|0.0068167037166116965	FALSE		OTUNew.ReferenceOTU12723->OTUNew.ReferenceOTU9022	0
4280	correl_pearson		copresence	OTUNew.ReferenceOTU11912->OTUNew.ReferenceOTU1002	1	0.992529	correl_pearson=copresence	correl_pearson=0.0	correl_pearson=0.9925294522037177	OTUNew.ReferenceOTU11912->OTUNew.ReferenceOTU1002	-0.0284786	-0.0430716	0.0217432	0.992529	0	0	0	0.994081	0.994566	34	0.00293458	FALSE		OTUNew.ReferenceOTU11912->OTUNew.ReferenceOTU1002	0
4281	dist_jensen|dist_bray|dist_kullbackleibler		copresence	OTUNew.ReferenceOTU10278->OTU858535	3	0.017520578927360284|0.14340852310958085|0.18621940433665152	dist_jensen=copresence|dist_bray=copresence|dist_kullbackleibler=copresence	dist_jensen=0.4737955672019666|dist_bray=9.441960404643623E-5|dist_kullbackleibler=0.0	dist_jensen=0.017520578927360284|dist_bray=0.14340852310958085|dist_kullbackleibler=0.18621940433665152	OTUNew.ReferenceOTU10278->OTU858535	0.0222984	0.0241599	0.00448083	0.0175206	0	0	0	0.016793441455307707|0.13097879572383575|0.18565853117810815	0.016288805661514322|0.1304397795636535|0.16317587863186186	34.0|34.0|34.0	0.007013884001650122|0.04106422434726972|0.09552552264085017	FALSE		OTUNew.ReferenceOTU10278->OTU858535	0
4282	correl_pearson|dist_bray		copresence	OTU133372->OTU137183	2	0.9821569276271161|0.08850967634876383	correl_pearson=copresence|dist_bray=copresence	correl_pearson=5.092593013955593E-13|dist_bray=2.6220215669137126E-4	correl_pearson=0.9821569276271161|dist_bray=0.08850967634876383	OTU133372->OTU137183	-0.0385666	-0.115242	0.158981	0.982157	3.03535e-07	3.03535e-07	1.2964e-06	0.9744091772786238|0.11153090231364648	0.981839299753214|0.09961275569662409	34.0|34.0	0.020195943959956976|0.05202966301794165	FALSE		OTU133372->OTU137183	1.2964e-06
4284	dist_jensen		mutualExclusion	OTU360518->OTU338381	1	0.687437	dist_jensen=mutualExclusion	dist_jensen=5.620404142092639E-11	dist_jensen=0.6874368476218463	OTU360518->OTU338381	0.0750323	0.0781502	0.00875495	0.687437	0.000339563	0.000339563	0.00118458	0.67971	0.681743	34	0.00879084	FALSE		OTU360518->OTU338381	0.00118458
4286	dist_bray|correl_spearman|sim_mutInfo|dist_jensen|dist_kullbackleibler		copresence	OTU570507->OTU531582	5	0.08141511806374246|0.956608097784568|0.9609133516977522|0.005586746338833573|0.04496780185264212	dist_bray=copresence|correl_spearman=copresence|sim_mutInfo=unknown|dist_jensen=copresence|dist_kullbackleibler=copresence	dist_bray=0.001120944807042612|correl_spearman=1.4586254426518508E-10|sim_mutInfo=0.02693696294641723|dist_jensen=0.4630319019543885|dist_kullbackleibler=0.0	dist_bray=0.08141511806374246|correl_spearman=0.956608097784568|sim_mutInfo=0.9609133516977522|dist_jensen=0.005586746338833573|dist_kullbackleibler=0.04496780185264212	OTU570507->OTU531582	0.436127	0.434059	0.0427332	0.0814151	0	0	0	0.07784415852341844|0.9482565673682232|0.9158084220791942|0.005091706569103137|0.040967806180150425	0.07691867639621308|0.9512269938650304|0.9174511819045217|0.005001775912128997|0.04018354662423955	34.0|34.0|34.0|34.0|34.0	0.013743556707643025|0.024415432064841973|0.15220959469303014|0.0017107663424879814|0.013812879144836875	FALSE		OTU570507->OTU531582	0
4288	correl_pearson|dist_bray		copresence	OTUNew.ReferenceOTU9328->OTUNew.ReferenceOTU1184	2	0.9887082278246284|0.12772305111188653	correl_pearson=copresence|dist_bray=copresence	correl_pearson=0.0|dist_bray=1.6601552454098556E-4	correl_pearson=0.9887082278246284|dist_bray=0.12772305111188653	OTUNew.ReferenceOTU9328->OTUNew.ReferenceOTU1184	-0.0302457	-0.0520286	0.10309	0.988708	0	0	0	0.9908053147010218|0.10876179504486332	0.9914548087827566|0.11175348122919215	34.0|34.0	0.006261041970730778|0.054550663177893796	FALSE		OTUNew.ReferenceOTU9328->OTUNew.ReferenceOTU1184	0
4289	dist_kullbackleibler|correl_spearman		copresence	OTU190358->OTU208739	2	0.22814466488873694|0.9110500196363802	dist_kullbackleibler=copresence|correl_spearman=copresence	dist_kullbackleibler=0.0|correl_spearman=2.0782815166042745E-6	dist_kullbackleibler=0.22814466488873694|correl_spearman=0.9110500196363802	OTU190358->OTU208739	2.69594	2.69661	0.591876	0.228145	0	0	0	0.21768529222201857|0.8913555992740122	0.2052612734329918|0.8980467280271734	34.0|34.0	0.06258493872061797|0.03761997008383229	FALSE		OTU190358->OTU208739	0
4291	dist_jensen|dist_kullbackleibler|dist_euclid		mutualExclusion	OTU365496->OTU338381	3	0.6886356694225259|27.441792474099948|1.2315131505340882	dist_jensen=mutualExclusion|dist_kullbackleibler=mutualExclusion|dist_euclid=mutualExclusion	dist_jensen=2.6343690517127705E-5|dist_kullbackleibler=0.37421606043839195|dist_euclid=0.01594463576221794	dist_jensen=0.6886356694225259|dist_kullbackleibler=27.441792474099948|dist_euclid=1.2315131505340882	OTU365496->OTU338381	0.0699434	0.072518	0.00932337	0.688636	0.0162449	0.0162449	0.0494927	0.6774219214102615|21.851062482491468|1.0341496795006835	0.6842160813927616|25.090403754914053|1.0449482077095504	34.0|34.0|34.0	0.022572204667459187|6.198955753494076|0.17307052749998292	FALSE		OTU365496->OTU338381	0.0494927
4292	correl_pearson		copresence	OTU826382->OTU296420	1	0.989206	correl_pearson=copresence	correl_pearson=0.0	correl_pearson=0.9892061272057505	OTU826382->OTU296420	0.0423522	-0.0334072	0.26037	0.989206	0	0	0	0.991861	0.992379	34	0.00390224	FALSE		OTU826382->OTU296420	0
4293	correl_pearson		copresence	OTU934235->OTU296420	1	0.982695	correl_pearson=copresence	correl_pearson=0.0	correl_pearson=0.9826945103899087	OTU934235->OTU296420	-0.00521036	-0.0399697	0.145507	0.982695	0	0	0	0.984947	0.986134	34	0.00705163	FALSE		OTU934235->OTU296420	0
4295	dist_jensen|dist_bray		mutualExclusion	OTU292921->OTUNew.ReferenceOTU1184	2	0.6857702295606241|0.9987406568640388	dist_jensen=mutualExclusion|dist_bray=mutualExclusion	dist_jensen=3.3531820431420556E-8|dist_bray=0.18379732080614175	dist_jensen=0.6857702295606241|dist_bray=0.9987406568640388	OTU292921->OTUNew.ReferenceOTU1184	0.0945458	0.0962421	0.0071318	0.68577	0.00356046	0.00356046	0.0115399	0.6785674461024032|0.9959111051911388	0.6827592919254809|0.997844738392871	34.0|34.0	0.011701804942168569|0.005044517498900751	FALSE		OTU292921->OTUNew.ReferenceOTU1184	0.0115399
4296	dist_jensen		mutualExclusion	OTU840914->OTUNew.ReferenceOTU12479	1	0.685478	dist_jensen=mutualExclusion	dist_jensen=3.134159598516817E-13	dist_jensen=0.6854781452409446	OTU840914->OTUNew.ReferenceOTU12479	0.0791735	0.0818467	0.00778706	0.685478	2.19618e-05	2.19618e-05	8.36377e-05	0.680657	0.682404	34	0.00698949	FALSE		OTU840914->OTUNew.ReferenceOTU12479	8.36377e-05
4297	correl_pearson		copresence	OTUNew.ReferenceOTU11912->OTUNew.ReferenceOTU7786	1	0.988068	correl_pearson=copresence	correl_pearson=0.0	correl_pearson=0.9880684083042462	OTUNew.ReferenceOTU11912->OTUNew.ReferenceOTU7786	-0.0217784	-0.0459165	0.104469	0.988068	0	0	0	0.99082	0.991304	34	0.00426038	FALSE		OTUNew.ReferenceOTU11912->OTUNew.ReferenceOTU7786	0
4298	dist_jensen|dist_bray		mutualExclusion	OTU568118->OTUNew.ReferenceOTU12723	2	0.6876527866475808|0.9991120879564872	dist_jensen=mutualExclusion|dist_bray=mutualExclusion	dist_jensen=0.0|dist_bray=0.002615725816623393	dist_jensen=0.6876527866475808|dist_bray=0.9991120879564872	OTU568118->OTUNew.ReferenceOTU12723	0.0777067	0.0806675	0.00619299	0.687653	0	0	0	0.6862040538989137|0.9988049235659946	0.6869235407985587|0.9991515282946418	34.0|34.0	0.003133930588405133|0.001151009352837493	FALSE		OTU568118->OTUNew.ReferenceOTU12723	0
4299	dist_bray|dist_jensen|dist_kullbackleibler|correl_pearson		copresence	OTUNew.ReferenceOTU12479->OTU858535	4	0.07492916883612388|0.010685575567775859|0.11574524633914965|0.9859498755645927	dist_bray=copresence|dist_jensen=copresence|dist_kullbackleibler=copresence|correl_pearson=copresence	dist_bray=4.49325716602722E-5|dist_jensen=0.44711206765478695|dist_kullbackleibler=0.0|correl_pearson=2.3314683517128287E-15	dist_bray=0.07492916883612388|dist_jensen=0.010685575567775859|dist_kullbackleibler=0.11574524633914965|correl_pearson=0.9859498755645927	OTUNew.ReferenceOTU12479->OTU858535	0.919152	0.992285	0.118712	0.0749292	0	0	0	0.09193753242984146|0.012195536032889717|0.13064627621965838|0.9811207087768805	0.08405780482039926|0.010583455208436232|0.10146269002714121|0.9859355474741983	34.0|34.0|34.0|34.0	0.04461210043168675|0.007171846511525445|0.08401055630023728|0.015227668354076546	FALSE		OTUNew.ReferenceOTU12479->OTU858535	0
4300	correl_pearson		copresence	OTU826382->OTU826270	1	0.985029	correl_pearson=copresence	correl_pearson=0.0	correl_pearson=0.9850285212550521	OTU826382->OTU826270	-0.00864944	-0.0396925	0.146965	0.985029	0	0	0	0.988236	0.988591	34	0.006175	FALSE		OTU826382->OTU826270	0
4301	dist_kullbackleibler|correl_spearman		copresence	OTU130468->OTUNew.ReferenceOTU12479	2	0.22752709870632093|0.9983903420523137	dist_kullbackleibler=copresence|correl_spearman=copresence	dist_kullbackleibler=0.0|correl_spearman=0.0	dist_kullbackleibler=0.22752709870632093|correl_spearman=0.9983903420523137	OTU130468->OTUNew.ReferenceOTU12479	15.242	17.0376	2.78755	0.227527	0	0	0	0.2196980396048494|0.9967155496138279	0.20381338842927907|0.9975845410628017	34.0|34.0	0.13707764770574582|0.0034599130632643783	FALSE		OTU130468->OTUNew.ReferenceOTU12479	0
4303	dist_kullbackleibler|dist_bray|dist_euclid|dist_jensen		mutualExclusion	OTU560336->OTU338381	4	27.250579458525937|0.998370819333386|1.183992063024412|0.6902531897094767	dist_kullbackleibler=mutualExclusion|dist_bray=mutualExclusion|dist_euclid=mutualExclusion|dist_jensen=mutualExclusion	dist_kullbackleibler=0.17971734589909727|dist_bray=0.3707868640431552|dist_euclid=0.024723100505121054|dist_jensen=1.1094822727208964E-8	dist_kullbackleibler=27.250579458525937|dist_bray=0.998370819333386|dist_euclid=1.183992063024412|dist_jensen=0.6902531897094767	OTU560336->OTU338381	19.5665	18.9808	4.74115	27.2506	0.000189756	0.000189756	0.000672238	21.824294146479247|0.9952730516235154|0.9925241944834878|0.683005743912254	25.0302238413853|0.9977286931273159|1.022525449242439|0.686488249181091	34.0|34.0|34.0|34.0	6.069302064823057|0.005120242545963309|0.1720693237529012|0.010933804240211488	FALSE		OTU560336->OTU338381	0.000672238
4304	correl_pearson		copresence	OTUNew.ReferenceOTU7786->OTU322367	1	0.989866	correl_pearson=copresence	correl_pearson=0.0	correl_pearson=0.9898662262840612	OTUNew.ReferenceOTU7786->OTU322367	-0.0150583	-0.0415281	0.143966	0.989866	0	0	0	0.992571	0.992952	34	0.00341435	FALSE		OTUNew.ReferenceOTU7786->OTU322367	0
4307	dist_kullbackleibler|dist_bray|dist_jensen		copresence	OTU370154->OTU560535	3	0.11309356197040012|0.14033410910169475|0.013978202465480406	dist_kullbackleibler=copresence|dist_bray=copresence|dist_jensen=copresence	dist_kullbackleibler=4.440892098500626E-14|dist_bray=0.021033892408542698|dist_jensen=0.4945432143501044	dist_kullbackleibler=0.11309356197040012|dist_bray=0.14033410910169475|dist_jensen=0.013978202465480406	OTU370154->OTU560535	1.23967	1.21526	0.24244	0.113094	6.09068e-07	6.09068e-07	2.55362e-06	0.10877001376694834|0.1384643276341648|0.013449801091674091	0.10580927543522722|0.13730506942420473|0.01306475991853136	34.0|34.0|34.0	0.023003057287819862|0.01813663983474491|0.0028243937534408793	FALSE		OTU370154->OTU560535	2.55362e-06
4308	dist_bray|dist_jensen		mutualExclusion	OTU568118->OTU272516	2	0.9990205481839278|0.6876621383054071	dist_bray=mutualExclusion|dist_jensen=mutualExclusion	dist_bray=0.0035966658016937103|dist_jensen=0.0	dist_bray=0.9990205481839278|dist_jensen=0.6876621383054071	OTU568118->OTU272516	0.905195	0.928908	0.0991939	0.999021	0	0	0	0.9987069492449296|0.6860675942465763	0.9990705745265869|0.6869340870337349	34.0|34.0	0.001210473547417015|0.0032760545004975133	FALSE		OTU568118->OTU272516	0
4309	correl_spearman		copresence	OTU133372->OTU130468	1	0.997586	correl_spearman=copresence	correl_spearman=0.0	correl_spearman=0.9975855130784707	OTU133372->OTU130468	0.0113883	0.0478873	0.168794	0.997586	0	0	0	0.995344	0.996327	34	0.00473576	FALSE		OTU133372->OTU130468	0
4310	dist_jensen		mutualExclusion	OTU840914->OTU986513	1	0.686617	dist_jensen=mutualExclusion	dist_jensen=2.1194157540094238E-13	dist_jensen=0.6866172844710987	OTU840914->OTU986513	0.0778206	0.0799658	0.00779767	0.686617	1.77819e-05	1.77819e-05	6.82884e-05	0.681952	0.683997	34	0.00694807	FALSE		OTU840914->OTU986513	6.82884e-05

## Sheet: children_normalweight_siginifi
				SUID	cooc_method	interaction	interactionType	Label	method_number	method_scores	methodname_interactiontype	methodname_pval	methodname_score	name	nulldistribmean	nulldistribmedian	nulldistribsd	oriScore	pval	pval-brown-merge	qval	randdistribMean	randdistribMedian	randdistribNumNonNaNScores	randdistribSD	selected	shared interaction	shared name	weight
				4066	correl_spearman|dist_jensen|dist_bray|sim_brownian|dist_kullbackleibler|correl_pearson		copresence	OTU194395->OTU190975	6	0.9241502151249665|0.015877966693301864|0.10005322625334079|0.9761410193117587|0.1511313240723272|0.9863549678186895	correl_spearman=copresence|dist_jensen=copresence|dist_bray=copresence|sim_brownian=unknown|dist_kullbackleibler=copresence|correl_pearson=copresence	correl_spearman=5.28235483132633E-9|dist_jensen=0.38718840804274124|dist_bray=3.926774698248536E-5|sim_brownian=3.0590275124087185E-7|dist_kullbackleibler=0.0|correl_pearson=9.361622588244245E-12	correl_spearman=0.9241502151249665|dist_jensen=0.015877966693301864|dist_bray=0.10005322625334079|sim_brownian=0.9761410193117587|dist_kullbackleibler=0.1511313240723272|correl_pearson=0.9863549678186895	OTU194395->OTU190975	-0.0135784	-0.00905878	0.134867	0.92415	0	0	0	0.9171443931925575|0.01773827181818571|0.10563338567228493|0.9696525731922683|0.16830366476506348|0.9805257604864938	0.9223635103040306|0.016220564512448712|0.09924431984689402|0.9777577875108514|0.1549551954083627|0.9864434272980258	88.0|88.0|88.0|88.0|88.0|88.0	0.026462776112919|0.008446506207018433|0.031205427296820045|0.024324503110819334|0.07975818508895491|0.021768367376444834	FALSE		OTU194395->OTU190975	0
				4069	dist_kullbackleibler|sim_brownian|correl_spearman|dist_bray		copresence	OTU368117->OTU560535	4	0.16153212148465187|0.8927378641190881|0.9177551020408157|0.15148553279588328	dist_kullbackleibler=copresence|sim_brownian=unknown|correl_spearman=copresence|dist_bray=copresence	dist_kullbackleibler=0.0|sim_brownian=2.8654497897140363E-4|correl_spearman=1.506037988208142E-7|dist_bray=0.003648332084442263	dist_kullbackleibler=0.16153212148465187|sim_brownian=0.8927378641190881|correl_spearman=0.9177551020408157|dist_bray=0.15148553279588328	OTU368117->OTU560535	2.53207	2.5444	0.415295	0.161532	0	0	0	0.16141060171117247|0.895206934400663|0.9118682289202946|0.14790685150805188	0.16113523737370053|0.8981868874818663|0.9184882983574234|0.14873126309328433	88.0|88.0|88.0|88.0	0.044687760235270144|0.03736317979508193|0.033949851696665076|0.023160993257175133	FALSE		OTU368117->OTU560535	0
				4072	dist_kullbackleibler		copresence	OTU1106861->OTU591891	1	0.251965	dist_kullbackleibler=copresence	dist_kullbackleibler=1.1102230246251565E-16	dist_kullbackleibler=0.25196525188544	OTU1106861->OTU591891	1.92073	1.93936	0.258418	0.251965	7.0733e-07	7.0733e-07	5.53824e-06	0.245866	0.243533	88	0.0415441	FALSE		OTU1106861->OTU591891	5.53824e-06
				4075	dist_jensen|dist_bray		mutualExclusion	OTU4338624->OTU264552	2	0.6891237511651598|0.9991621352921587	dist_jensen=mutualExclusion|dist_bray=mutualExclusion	dist_jensen=7.183467254368026E-8|dist_bray=0.38804040391597816	dist_jensen=0.6891237511651598|dist_bray=0.9991621352921587	OTU4338624->OTU264552	0.0686925	0.071033	0.00801256	0.689124	0.00920554	0.00920554	0.0396528	0.6846420761590938|0.9972237696178047	0.6870100120159544|0.9991286781898928	88.0|88.0	0.013709997774205129|0.01323403261158108	FALSE		OTU4338624->OTU264552	0.0396528
				4078	dist_jensen|correl_spearman|dist_bray|sim_brownian|dist_kullbackleibler		copresence	OTUNew.ReferenceOTU10496->OTU570507	5	0.01572962169267648|0.9437469325547121|0.12592128401774128|0.932455397237191|0.1597578014714974	dist_jensen=copresence|correl_spearman=copresence|dist_bray=copresence|sim_brownian=unknown|dist_kullbackleibler=copresence	dist_jensen=0.46420463285686686|correl_spearman=3.81877862665192E-11|dist_bray=0.0012274275644068577|sim_brownian=4.499471727426041E-7|dist_kullbackleibler=0.0	dist_jensen=0.01572962169267648|correl_spearman=0.9437469325547121|dist_bray=0.12592128401774128|sim_brownian=0.932455397237191|dist_kullbackleibler=0.1597578014714974	OTUNew.ReferenceOTU10496->OTU570507	0.0213427	0.0214924	0.00272064	0.0157296	0	0	0	0.015644489046928767|0.9337961278728462|0.12435241609417953|0.9364702158085646|0.1600225126842834	0.014907475844588746|0.9383189583057114|0.12381225599845114|0.935621150337674|0.15742867775051012	88.0|88.0|88.0|88.0|88.0	0.00402228443539202|0.022559360633388897|0.020456392816984376|0.020499448769413533|0.050382284437381984	FALSE		OTUNew.ReferenceOTU10496->OTU570507	0
				4081	correl_spearman|sim_brownian		copresence	OTU188887->OTU580629	2	0.94092072020828|0.8975380751484007	correl_spearman=copresence|sim_brownian=unknown	correl_spearman=1.9932666628363904E-11|sim_brownian=7.253735483940815E-4	correl_spearman=0.94092072020828|sim_brownian=0.8975380751484007	OTU188887->OTU580629	-0.0287678	-0.0176548	0.133983	0.940921	8.73982e-06	8.73982e-06	5.74331e-05	0.932139803817007|0.9058930025780698	0.9350105016698615|0.9101423361749663	88.0|88.0	0.021167676639941943|0.04718280116857658	FALSE		OTU188887->OTU580629	5.74331e-05
				4083	correl_spearman		copresence	OTU198145->OTU570507	1	0.888778	correl_spearman=copresence	correl_spearman=1.6758456289345247E-8	correl_spearman=0.8887776240448693	OTU198145->OTU570507	-0.00989344	-0.0148284	0.138604	0.888778	0.00735479	0.00735479	0.032221	0.88294	0.883393	88	0.0261426	FALSE		OTU198145->OTU570507	0.032221
				4086	correl_pearson|sim_brownian|dist_jensen|dist_bray|correl_spearman|dist_kullbackleibler		copresence	OTU851865->OTU208739	6	0.950160599704885|0.9453715483427115|0.011694398554500234|0.11228028313597338|0.930714285714285|0.11266914406483731	correl_pearson=copresence|sim_brownian=unknown|dist_jensen=copresence|dist_bray=copresence|correl_spearman=copresence|dist_kullbackleibler=copresence	correl_pearson=5.551115123125783E-17|sim_brownian=1.680565142492263E-6|dist_jensen=0.4631040341013536|dist_bray=6.693926670549022E-4|correl_spearman=4.307341483489324E-9|dist_kullbackleibler=0.0	correl_pearson=0.950160599704885|sim_brownian=0.9453715483427115|dist_jensen=0.011694398554500234|dist_bray=0.11228028313597338|correl_spearman=0.930714285714285|dist_kullbackleibler=0.11266914406483731	OTU851865->OTU208739	-0.0426244	-0.0458163	0.125901	0.950161	0	0	0	0.9547865007309212|0.9443952555946225|0.011537250198710294|0.11104138556782459|0.9226953104014392|0.11100326839020555	0.9548286777167904|0.9482854990269594|0.011066398251799309|0.10910352982463722|0.9290073853388083|0.11089264066040111	88.0|88.0|88.0|88.0|88.0|88.0	0.014216612863644397|0.022989638808667914|0.002583712428513659|0.013829796396484417|0.027257268555200127|0.031912304025426615	FALSE		OTU851865->OTU208739	0
				4089	dist_kullbackleibler|correl_spearman|sim_brownian|dist_bray		copresence	OTU593422->OTU531582	4	0.2843461699407291|0.9177467136267571|0.9178355078916783|0.1672829025551431	dist_kullbackleibler=copresence|correl_spearman=copresence|sim_brownian=unknown|dist_bray=copresence	dist_kullbackleibler=0.0|correl_spearman=3.487904250976115E-7|sim_brownian=4.914544129430709E-6|dist_bray=0.005975796321254223	dist_kullbackleibler=0.2843461699407291|correl_spearman=0.9177467136267571|sim_brownian=0.9178355078916783|dist_bray=0.1672829025551431	OTU593422->OTU531582	3.07524	3.08372	0.579465	0.284346	0	0	0	0.2737001188238244|0.9096456005831646|0.9216826493224229|0.16684636590812651	0.25933789907053945|0.9086518622385739|0.9229412870533322|0.16637519664437717	88.0|88.0|88.0|88.0	0.09342876426981231|0.03295997965628848|0.023871641942669386|0.028734168923141193	FALSE		OTU593422->OTU531582	0
				4092	dist_bray|correl_pearson|sim_brownian|dist_euclid		copresence	OTU4476780->OTUNew.ReferenceOTU22335	4	0.1461948379712147|0.9781196997024496|0.9533885574911121|0.0704451914876112	dist_bray=copresence|correl_pearson=copresence|sim_brownian=unknown|dist_euclid=copresence	dist_bray=3.6541186849525786E-4|correl_pearson=1.944744365545148E-10|sim_brownian=8.534831107631646E-6|dist_euclid=0.4879463269312332	dist_bray=0.1461948379712147|correl_pearson=0.9781196997024496|sim_brownian=0.9533885574911121|dist_euclid=0.0704451914876112	OTU4476780->OTUNew.ReferenceOTU22335	0.800935	0.805492	0.0610069	0.146195	3.09437e-08	3.09437e-08	2.53051e-07	0.1526451681101063|0.9653768074802225|0.9464193588395815|0.07314385278842297	0.15733240780200541|0.9718841999023617|0.9521359727519414|0.07528500230865573	88.0|88.0|88.0|88.0	0.03683698564893953|0.02311717778954785|0.028545870050854988|0.017023191372170777	FALSE		OTU4476780->OTUNew.ReferenceOTU22335	2.53051e-07
				4095	sim_brownian|correl_pearson|dist_bray		copresence	OTU194341->OTU316761	3	0.9591787805897292|0.9779814795830009|0.1509402522150709	sim_brownian=unknown|correl_pearson=copresence|dist_bray=copresence	sim_brownian=1.8585369215839975E-4|correl_pearson=1.218156686633165E-10|dist_bray=0.006671259139216512	sim_brownian=0.9591787805897292|correl_pearson=0.9779814795830009|dist_bray=0.1509402522150709	OTU194341->OTU316761	0.217785	0.197364	0.0624727	0.959179	8.30553e-07	8.30553e-07	6.36757e-06	0.9504967159667831|0.9731043204668344|0.15691625092819655	0.9634500844324991|0.9802555945880366|0.14830540743865894	88.0|88.0|88.0	0.04237540029471729|0.02260555237310391|0.055151263009917705	FALSE		OTU194341->OTU316761	6.36757e-06
				4098	dist_jensen|dist_kullbackleibler|correl_spearman|sim_brownian|dist_bray		copresence	OTU369027->OTU523782	5	0.018790391544300736|0.16201619049560254|0.9348913203085424|0.9095334807338656|0.1445117559217881	dist_jensen=copresence|dist_kullbackleibler=copresence|correl_spearman=copresence|sim_brownian=unknown|dist_bray=copresence	dist_jensen=0.48336914761729843|dist_kullbackleibler=0.0|correl_spearman=5.402185421221617E-9|sim_brownian=8.22563977764812E-6|dist_bray=0.003949659010288875	dist_jensen=0.018790391544300736|dist_kullbackleibler=0.16201619049560254|correl_spearman=0.9348913203085424|sim_brownian=0.9095334807338656|dist_bray=0.1445117559217881	OTU369027->OTU523782	0.021716	0.0216614	0.00291335	0.0187904	0	0	0	0.019153250423848547|0.16502615784346886|0.92534377826879|0.9090177791294753|0.1492529505263483	0.019910779875412975|0.1679442270899619|0.9311594336241784|0.9092344090716744|0.14969574984399386	88.0|88.0|88.0|88.0|88.0	0.0037771756541998655|0.033177594538254716|0.027497916391260837|0.024972699995662595|0.02267672376581031	FALSE		OTU369027->OTU523782	0
				4101	correl_pearson|sim_brownian|dist_jensen|dist_kullbackleibler|correl_spearman|dist_bray		copresence	OTUNew.ReferenceOTU14550->OTU580008	6	0.9578647027842396|0.9380125729312154|0.020526485460398126|0.19753270248538213|0.9316106466211391|0.1321983359736919	correl_pearson=copresence|sim_brownian=unknown|dist_jensen=copresence|dist_kullbackleibler=copresence|correl_spearman=copresence|dist_bray=copresence	correl_pearson=2.7215784070833138E-9|sim_brownian=2.7180464228226953E-6|dist_jensen=0.42628897681195166|dist_kullbackleibler=0.0|correl_spearman=1.6206376463046013E-8|dist_bray=3.2975714997585115E-4	correl_pearson=0.9578647027842396|sim_brownian=0.9380125729312154|dist_jensen=0.020526485460398126|dist_kullbackleibler=0.19753270248538213|correl_spearman=0.9316106466211391|dist_bray=0.1321983359736919	OTUNew.ReferenceOTU14550->OTU580008	0.00845032	-0.0085247	0.158836	0.957865	0	0	0	0.9474087821513969|0.9396400894732483|0.021026616028009454|0.20210686129056332|0.9262963503154746|0.133879539071947	0.9519179358742202|0.9442476373289406|0.02024402186126001|0.186903858500079|0.9318913933207826|0.13256757127348456	88.0|88.0|88.0|88.0|88.0|88.0	0.02591225203416324|0.02491319319924166|0.00791330533078271|0.08332198108928951|0.02704433800319586|0.02555107735599053	FALSE		OTUNew.ReferenceOTU14550->OTU580008	0
				4104	correl_pearson|dist_bray|sim_brownian|dist_kullbackleibler|dist_jensen		copresence	OTU301910->OTU360158	5	0.9740955747109435|0.14639343656061243|0.9672538414838298|0.2664831146840996|0.02288232818258061	correl_pearson=copresence|dist_bray=copresence|sim_brownian=unknown|dist_kullbackleibler=copresence|dist_jensen=copresence	correl_pearson=4.3232084578903596E-13|dist_bray=6.244330593396796E-5|sim_brownian=1.1066689786787265E-9|dist_kullbackleibler=0.0|dist_jensen=0.4420147376912559	correl_pearson=0.9740955747109435|dist_bray=0.14639343656061243|sim_brownian=0.9672538414838298|dist_kullbackleibler=0.2664831146840996|dist_jensen=0.02288232818258061	OTU301910->OTU360158	0.0141348	-0.0468965	0.186341	0.974096	0	0	0	0.9675788986872946|0.14441402293185696|0.9657297112147694|0.2820353011555353|0.023963522676772972	0.9696721560450463|0.14540917807552955|0.9684831020532609|0.24614130699290418|0.021395690884094695	88.0|88.0|88.0|88.0|88.0	0.017779378426184773|0.027735486727433274|0.015367595529931836|0.12680195270130643|0.009587392547236683	FALSE		OTU301910->OTU360158	0
				4106	dist_kullbackleibler		copresence	OTU208739->OTU530094	1	0.217225	dist_kullbackleibler=copresence	dist_kullbackleibler=0.0	dist_kullbackleibler=0.21722477153449807	OTU208739->OTU530094	2.13867	2.09356	0.398767	0.217225	0	0	0	0.212344	0.206741	88	0.0428311	FALSE		OTU208739->OTU530094	0
				4109	dist_jensen		mutualExclusion	OTU403701->OTUNew.ReferenceOTU13502	1	0.684655	dist_jensen=mutualExclusion	dist_jensen=2.8225310977347817E-11	dist_jensen=0.6846545816472561	OTU403701->OTUNew.ReferenceOTU13502	0.0945578	0.0990213	0.0114286	0.684655	0.000378487	0.000378487	0.00207885	0.681006	0.683236	88	0.00800938	FALSE		OTU403701->OTUNew.ReferenceOTU13502	0.00207885
				4112	dist_jensen		mutualExclusion	OTUNew.ReferenceOTU12426->OTU365496	1	0.684939	dist_jensen=mutualExclusion	dist_jensen=4.357700866819414E-10	dist_jensen=0.6849390652205809	OTUNew.ReferenceOTU12426->OTU365496	0.0920604	0.0951395	0.0113103	0.684939	0.00139081	0.00139081	0.0070112	0.681128	0.683933	88	0.00923044	FALSE		OTUNew.ReferenceOTU12426->OTU365496	0.0070112
				4115	correl_spearman|dist_kullbackleibler|dist_jensen|sim_brownian|dist_bray|correl_pearson		copresence	OTU577170->OTUNew.ReferenceOTU12246	6	0.9255690731769908|0.15323138018215068|0.016100814508866683|0.9638785895660292|0.12255249275654334|0.974536904307713	correl_spearman=copresence|dist_kullbackleibler=copresence|dist_jensen=copresence|sim_brownian=unknown|dist_bray=copresence|correl_pearson=copresence	correl_spearman=2.247551583733909E-8|dist_kullbackleibler=0.0|dist_jensen=0.35868532278526044|sim_brownian=5.902908020161135E-7|dist_bray=4.747835474545603E-4|correl_pearson=2.727484904596622E-11	correl_spearman=0.9255690731769908|dist_kullbackleibler=0.15323138018215068|dist_jensen=0.016100814508866683|sim_brownian=0.9638785895660292|dist_bray=0.12255249275654334|correl_pearson=0.974536904307713	OTU577170->OTUNew.ReferenceOTU12246	-0.00332208	-0.0165234	0.138829	0.925569	0	0	0	0.9134785716993719|0.16524876785310624|0.01704138685510552|0.9611275777873527|0.12501839168400436|0.9695469375117807	0.913046494213134|0.1562501307318415|0.01606884894668751|0.9662303364338107|0.1251035668486538|0.9746974173437476	88.0|88.0|88.0|88.0|88.0|88.0	0.028089390236953272|0.056987309650068506|0.005548019213942474|0.023181537286742198|0.029732864087624856|0.021988272383407694	FALSE		OTU577170->OTUNew.ReferenceOTU12246	0
				4118	correl_spearman		copresence	OTU1105552->OTU519765	1	0.92838	correl_spearman=copresence	correl_spearman=1.0366681957307833E-9	correl_spearman=0.9283803017722058	OTU1105552->OTU519765	-0.0183225	-0.0258905	0.134851	0.92838	0.00208208	0.00208208	0.0100816	0.922993	0.922739	88	0.0246793	FALSE		OTU1105552->OTU519765	0.0100816
				4121	correl_spearman|dist_kullbackleibler|dist_bray		copresence	OTU702414->OTU700298	3	0.8882653061224484|0.18133234810016993|0.14307791805616266	correl_spearman=copresence|dist_kullbackleibler=copresence|dist_bray=copresence	correl_spearman=1.324934992719129E-6|dist_kullbackleibler=4.581224288813246E-12|dist_bray=0.018315524548467188	correl_spearman=0.8882653061224484|dist_kullbackleibler=0.18133234810016993|dist_bray=0.14307791805616266	OTU702414->OTU700298	-0.00792653	-0.0121429	0.151068	0.888265	1.83434e-08	1.83434e-08	1.53417e-07	0.8843487465610722|0.1713658391976535|0.13997223755644794	0.8839898930534136|0.1743698701256125|0.13986811868813248	88.0|88.0|88.0	0.03609907975497705|0.04681128014030914|0.021888454058959846	FALSE		OTU702414->OTU700298	1.53417e-07
				4124	correl_pearson|dist_jensen|correl_spearman|sim_brownian|dist_kullbackleibler|dist_bray		copresence	OTU369109->OTU359359	6	0.9673513713018841|0.025047433560558312|0.9014504555982374|0.9524983947898533|0.21175885999489213|0.15371381684652097	correl_pearson=copresence|dist_jensen=copresence|correl_spearman=copresence|sim_brownian=unknown|dist_kullbackleibler=copresence|dist_bray=copresence	correl_pearson=4.266048143797274E-6|dist_jensen=0.429015392522872|correl_spearman=1.1586567827404082E-6|sim_brownian=2.2320727690594566E-6|dist_kullbackleibler=0.0|dist_bray=0.002384203530231943	correl_pearson=0.9673513713018841|dist_jensen=0.025047433560558312|correl_spearman=0.9014504555982374|sim_brownian=0.9524983947898533|dist_kullbackleibler=0.21175885999489213|dist_bray=0.15371381684652097	OTU369109->OTU359359	-0.0118462	-0.0506229	0.0947291	0.967351	0	0	0	0.9457749656520497|0.026957070100357108|0.8924010729249808|0.951455891205519|0.2295205248750136|0.17072347355199033	0.9638295799014178|0.026220983508889243|0.8984355491655757|0.9506300388849924|0.22250537283556204|0.172490503338674	88.0|88.0|88.0|88.0|88.0|88.0	0.04628054972624957|0.011620575928937374|0.035538949972386935|0.026966891500542545|0.09870870330651076|0.062295644783635945	FALSE		OTU369109->OTU359359	0
				4127	dist_kullbackleibler		copresence	OTU875709->OTU1107327	1	0.21229	dist_kullbackleibler=copresence	dist_kullbackleibler=1.5420997812043424E-12	dist_kullbackleibler=0.21229033991745658	OTU875709->OTU1107327	1.91431	1.93799	0.300481	0.21229	9.14112e-05	9.14112e-05	0.000551464	0.211412	0.202403	88	0.0596258	FALSE		OTU875709->OTU1107327	0.000551464
				4130	sim_brownian|dist_jensen|correl_pearson|dist_bray		copresence	OTU351231->OTU535549	4	0.9752961245075819|0.030440390520351246|0.9801145737571844|0.13981418981284333	sim_brownian=unknown|dist_jensen=copresence|correl_pearson=copresence|dist_bray=copresence	sim_brownian=0.0022828539914279133|dist_jensen=0.4159735106082131|correl_pearson=3.1391216047554904E-4|dist_bray=0.0032588331108636126	sim_brownian=0.9752961245075819|dist_jensen=0.030440390520351246|correl_pearson=0.9801145737571844|dist_bray=0.13981418981284333	OTU351231->OTU535549	0.168641	0.123568	0.119858	0.975296	0.00202034	0.00202034	0.00991314	0.9484860524861999|0.045258517647848634|0.9618193904987946|0.15000488304170873	0.9754789825815118|0.035393717243405884|0.9850452761686188|0.13537078572649347	88.0|88.0|88.0|88.0	0.0756048227283238|0.03785295506119156|0.08292781237504557|0.07801984440728789	FALSE		OTU351231->OTU535549	0.00991314
				4133	correl_spearman|sim_brownian		copresence	OTU193041->OTU409732	2	0.9021127343014951|0.9033720073725473	correl_spearman=copresence|sim_brownian=unknown	correl_spearman=5.040586005811143E-6|sim_brownian=2.7326979937347673E-5	correl_spearman=0.9021127343014951|sim_brownian=0.9033720073725473	OTU193041->OTU409732	0.00241698	0.00948136	0.140493	0.902113	0.00080815	0.00080815	0.00418872	0.8888523784658613|0.9054148353291553	0.8962132717521085|0.9077320100907291	88.0|88.0	0.04030409332241004|0.027905327282928126	FALSE		OTU193041->OTU409732	0.00418872
				4135	dist_bray|sim_brownian|dist_jensen|correl_pearson		copresence	OTU194341->OTU2198356	4	0.1297881518477666|0.9767558351009609|0.029959727327123375|0.9770699057383242	dist_bray=copresence|sim_brownian=unknown|dist_jensen=copresence|correl_pearson=copresence	dist_bray=7.643778824584224E-5|sim_brownian=1.0697442931473233E-11|dist_jensen=0.4797940286935206|correl_pearson=0.0	dist_bray=0.1297881518477666|sim_brownian=0.9767558351009609|dist_jensen=0.029959727327123375|correl_pearson=0.9770699057383242	OTU194341->OTU2198356	0.78205	0.796017	0.0823543	0.129788	0	0	0	0.13218941174203|0.9743550034458976|0.032955713258898754|0.978459668044437	0.13112176247085372|0.9776846223840773|0.029280972792463125|0.9780775518737204	88.0|88.0|88.0|88.0	0.029457655769450922|0.013190037523563425|0.015464317967462669|0.0073372398978328885	FALSE		OTU194341->OTU2198356	0
				4138	sim_brownian|dist_bray|dist_kullbackleibler|correl_pearson|dist_jensen		copresence	OTU2388088->OTU556835	5	0.9783753779282093|0.12545267922258596|0.31527485632317875|0.9717451436929286|0.01837964276486751	sim_brownian=unknown|dist_bray=copresence|dist_kullbackleibler=copresence|correl_pearson=copresence|dist_jensen=copresence	sim_brownian=1.1102230246251565E-16|dist_bray=3.103265653336962E-6|dist_kullbackleibler=0.0|correl_pearson=0.0|dist_jensen=0.3610935127573889	sim_brownian=0.9783753779282093|dist_bray=0.12545267922258596|dist_kullbackleibler=0.31527485632317875|correl_pearson=0.9717451436929286|dist_jensen=0.01837964276486751	OTU2388088->OTU556835	0.197635	0.173375	0.0767195	0.978375	0	0	0	0.9789065393828914|0.1253658367811131|0.3620115440302518|0.9747698094881447|0.02011552462083008	0.9808042613558378|0.1244234482940379|0.30036187891427796|0.9767733078041597|0.01829324255064485	88.0|88.0|88.0|88.0|88.0	0.009085162898015222|0.02670865346425765|0.30730892621348066|0.011283719123841497|0.010597251395233683	FALSE		OTU2388088->OTU556835	0
				4140	dist_jensen|dist_bray|sim_brownian|correl_pearson		copresence	OTU577170->OTU194909	4	0.029978812635787222|0.1726139161307476|0.9351908110750495|0.9543802865990133	dist_jensen=copresence|dist_bray=copresence|sim_brownian=unknown|correl_pearson=copresence	dist_jensen=0.4521928695612413|dist_bray=0.0015502317978219882|sim_brownian=1.94717455353266E-4|correl_pearson=6.985561462613532E-9	dist_jensen=0.029978812635787222|dist_bray=0.1726139161307476|sim_brownian=0.9351908110750495|correl_pearson=0.9543802865990133	OTU577170->OTU194909	0.0450587	0.0460916	0.00649028	0.0299788	2.16249e-06	2.16249e-06	1.5916e-05	0.03223240001865207|0.17485374745797969|0.9268834289897528|0.9464117667758923	0.03030149579175507|0.1709200920198486|0.9376669323371245|0.9520102342525887	88.0|88.0|88.0|88.0	0.011401158374711949|0.03263423718669921|0.03970223722354586|0.027156657205409343	FALSE		OTU577170->OTU194909	1.5916e-05
				4142	correl_spearman|dist_kullbackleibler|sim_brownian|dist_bray		copresence	OTU190358->OTU530094	4	0.9143877551020402|0.15223527076254417|0.9012817021686456|0.14800742246567977	correl_spearman=copresence|dist_kullbackleibler=copresence|sim_brownian=unknown|dist_bray=copresence	correl_spearman=2.3429148066078653E-9|dist_kullbackleibler=0.0|sim_brownian=0.0010645085902760698|dist_bray=0.00818526612066206	correl_spearman=0.9143877551020402|dist_kullbackleibler=0.15223527076254417|sim_brownian=0.9012817021686456|dist_bray=0.14800742246567977	OTU190358->OTU530094	-0.0107265	-0.00290816	0.135727	0.914388	0	0	0	0.9078823399980293|0.1474369810998283|0.9057144848721914|0.14647162294885827	0.9125945610909687|0.1456920691761764|0.9144786296411465|0.14244179136695223	88.0|88.0|88.0|88.0	0.024590549212041287|0.041518073863656094|0.044491256082207976|0.02693096637960151	FALSE		OTU190358->OTU530094	0
				4145	correl_pearson|sim_brownian		copresence	OTU179384->OTU508984	2	0.9515679078282302|0.9127125937222361	correl_pearson=copresence|sim_brownian=unknown	correl_pearson=9.90835701042414E-7|sim_brownian=5.75640944753375E-4	correl_pearson=0.9515679078282302|sim_brownian=0.9127125937222361	OTU179384->OTU508984	0.00495408	-0.0491334	0.157882	0.951568	0.00157724	0.00157724	0.00784359	0.9425872838976078|0.9111919734927074	0.9513112858131949|0.9199260221429655	88.0|88.0	0.038878808339914035|0.04529340647442806	FALSE		OTU179384->OTU508984	0.00784359
				4148	dist_kullbackleibler|sim_brownian|correl_spearman|correl_pearson|dist_jensen|dist_bray		copresence	OTU529740->OTU659361	6	0.1518377215501561|0.9499675754622998|0.9075231513961037|0.9715290537813128|0.01706544515843388|0.13410448038496248	dist_kullbackleibler=copresence|sim_brownian=unknown|correl_spearman=copresence|correl_pearson=copresence|dist_jensen=copresence|dist_bray=copresence	dist_kullbackleibler=0.0|sim_brownian=8.575421499568137E-7|correl_spearman=4.151716570421904E-6|correl_pearson=1.4418466420806908E-12|dist_jensen=0.4529369148881315|dist_bray=4.4492206561597136E-4	dist_kullbackleibler=0.1518377215501561|sim_brownian=0.9499675754622998|correl_spearman=0.9075231513961037|correl_pearson=0.9715290537813128|dist_jensen=0.01706544515843388|dist_bray=0.13410448038496248	OTU529740->OTU659361	3.59995	3.62827	0.695567	0.151838	0	0	0	0.1510178012068721|0.9511030689509734|0.8946020723036742|0.9686047910532545|0.01705338180510286|0.12907980284647114	0.1425050563880333|0.9519661598841445|0.9032991486222384|0.9727057539249779|0.016173168005499207|0.1279342928069449	88.0|88.0|88.0|88.0|88.0|88.0	0.046004844040369385|0.023104374491412435|0.04018073115139827|0.01912695484627568|0.005074307635799415|0.023364968074712604	FALSE		OTU529740->OTU659361	0
				4151	sim_brownian|correl_pearson		copresence	OTU369555->OTU552380	2	0.9585264969505606|0.949666682484449	sim_brownian=unknown|correl_pearson=copresence	sim_brownian=4.1936818528931497E-7|correl_pearson=6.558277906298926E-7	sim_brownian=0.9585264969505606|correl_pearson=0.949666682484449	OTU369555->OTU552380	0.195889	0.161533	0.0943172	0.958526	3.87494e-05	3.87494e-05	0.000237663	0.9570547756047812|0.956829344208227	0.9641292758313313|0.9623776336662893	88.0|88.0	0.02387514856782286|0.03897134056525923	FALSE		OTU369555->OTU552380	0.000237663
				4152	dist_kullbackleibler|sim_brownian|dist_bray		copresence	OTU190358->OTU208739	3	0.22511332181729501|0.8970005475354992|0.16885908777809489	dist_kullbackleibler=copresence|sim_brownian=unknown|dist_bray=copresence	dist_kullbackleibler=0.0|sim_brownian=3.1140088853554015E-4|dist_bray=0.004075687147778284	dist_kullbackleibler=0.22511332181729501|sim_brownian=0.8970005475354992|dist_bray=0.16885908777809489	OTU190358->OTU208739	2.28443	2.25797	0.516368	0.225113	0	0	0	0.21810590552533823|0.9001803109820486|0.16337852352222634	0.20512129482954128|0.9030459030314191|0.1652081896019238	88.0|88.0|88.0	0.06083231809199204|0.03720645866820304|0.019239444858258084	FALSE		OTU190358->OTU208739	0
				4154	dist_kullbackleibler|correl_spearman		copresence	OTU370154->OTU560535	2	0.22367708749529802|0.9369387755102034	dist_kullbackleibler=copresence|correl_spearman=copresence	dist_kullbackleibler=0.0|correl_spearman=8.432186615614512E-10	dist_kullbackleibler=0.22367708749529802|correl_spearman=0.9369387755102034	OTU370154->OTU560535	2.75697	2.77622	0.4317	0.223677	0	0	0	0.22202593666615644|0.9266337418178562	0.22219875304555575|0.9315243497368288	88.0|88.0	0.0642952622714887|0.024016222644348707	FALSE		OTU370154->OTU560535	0
				4156	correl_spearman|dist_kullbackleibler		copresence	OTU804526->OTU531582	2	0.9034693877551013|0.29546287419869405	correl_spearman=copresence|dist_kullbackleibler=copresence	correl_spearman=2.273702773503139E-6|dist_kullbackleibler=0.0	correl_spearman=0.9034693877551013|dist_kullbackleibler=0.29546287419869405	OTU804526->OTU531582	0.0324235	0.00846938	0.131626	0.903469	0	0	0	0.8955381092602537|0.27538293153492166	0.9026885934889315|0.2774743383137178	88.0|88.0	0.03544247046559921|0.055250362889418383	FALSE		OTU804526->OTU531582	0
				4158	correl_spearman		copresence	OTU1105552->OTU708680	1	0.973776	correl_spearman=copresence	correl_spearman=0.0	correl_spearman=0.9737755102040809	OTU1105552->OTU708680	-0.0164082	-0.00596938	0.146431	0.973776	0	0	0	0.967182	0.967744	88	0.00929245	FALSE		OTU1105552->OTU708680	0
				4160	dist_kullbackleibler|dist_bray|correl_spearman		copresence	OTU529940->OTU190358	3	0.1975197846272437|0.17375651885831211|0.8936734693877545	dist_kullbackleibler=copresence|dist_bray=copresence|correl_spearman=copresence	dist_kullbackleibler=0.0|dist_bray=0.009852317608487926|correl_spearman=1.0257206212171965E-7	dist_kullbackleibler=0.1975197846272437|dist_bray=0.17375651885831211|correl_spearman=0.8936734693877545	OTU529940->OTU190358	2.1947	2.15264	0.369452	0.19752	0	0	0	0.18531148328300268|0.16723413047072908|0.8862200405066994	0.1915113029426499|0.16727490127641248|0.8902602994991855	88.0|88.0|88.0	0.04004715143968743|0.025885313142807728|0.030223721992985824	FALSE		OTU529940->OTU190358	0
				4162	dist_jensen		mutualExclusion	OTU403701->OTU295180	1	0.685113	dist_jensen=mutualExclusion	dist_jensen=1.6183721029960907E-12	dist_jensen=0.6851130542717603	OTU403701->OTU295180	0.0864099	0.0907101	0.010574	0.685113	9.36199e-05	9.36199e-05	0.00055568	0.682619	0.684617	88	0.0073232	FALSE		OTU403701->OTU295180	0.00055568
				4164	dist_kullbackleibler|dist_bray		copresence	OTU208739->OTUNew.ReferenceOTU14479	2	0.30826138135978554|0.1602070073656603	dist_kullbackleibler=copresence|dist_bray=copresence	dist_kullbackleibler=1.4175327578413999E-12|dist_bray=0.017008623403555134	dist_kullbackleibler=0.30826138135978554|dist_bray=0.1602070073656603	OTU208739->OTUNew.ReferenceOTU14479	2.40718	2.27949	0.528482	0.308261	1.13397e-05	1.13397e-05	7.32105e-05	0.30809070422637436|0.16211831548159647	0.30231364574906916|0.15969511864220404	88.0|88.0	0.09029129686039418|0.02670354327831324	FALSE		OTU208739->OTUNew.ReferenceOTU14479	7.32105e-05
				4165	sim_brownian|dist_bray|correl_pearson		copresence	OTUNew.ReferenceOTU12246->OTU194909	3	0.9384142604611259|0.1457551966160754|0.9639247779893013	sim_brownian=unknown|dist_bray=copresence|correl_pearson=copresence	sim_brownian=2.1268558383058522E-4|dist_bray=0.0023908539757568903|correl_pearson=2.712894964229662E-9	sim_brownian=0.9384142604611259|dist_bray=0.1457551966160754|correl_pearson=0.9639247779893013	OTUNew.ReferenceOTU12246->OTU194909	0.225285	0.218406	0.0507717	0.938414	2.61718e-06	2.61718e-06	1.81721e-05	0.9292273139954073|0.15701147399928883|0.9545651461626272	0.9401221148396623|0.15059456573359736|0.9634377737300547	88.0|88.0|88.0	0.03990680374057462|0.03863555719325916|0.026815785270830696	FALSE		OTUNew.ReferenceOTU12246->OTU194909	1.81721e-05
				4167	dist_jensen		mutualExclusion	OTU192406->OTU365496	1	0.684833	dist_jensen=mutualExclusion	dist_jensen=7.921574507463447E-11	dist_jensen=0.6848331471615264	OTU192406->OTU365496	0.0729672	0.0770998	0.00897086	0.684833	0.000621067	0.000621067	0.00326504	0.681736	0.684242	88	0.00905625	FALSE		OTU192406->OTU365496	0.00326504
				4168	sim_brownian|dist_kullbackleibler|correl_pearson|dist_jensen|dist_bray		copresence	OTU188887->OTUNew.ReferenceOTU12246	5	0.9620847796658661|0.2618854881557136|0.9815570150503916|0.023261477898224244|0.10982873663181425	sim_brownian=unknown|dist_kullbackleibler=copresence|correl_pearson=copresence|dist_jensen=copresence|dist_bray=copresence	sim_brownian=3.316189034041628E-6|dist_kullbackleibler=0.0|correl_pearson=3.9968028886505635E-15|dist_jensen=0.4242226878490699|dist_bray=5.380738479017211E-4	sim_brownian=0.9620847796658661|dist_kullbackleibler=0.2618854881557136|correl_pearson=0.9815570150503916|dist_jensen=0.023261477898224244|dist_bray=0.10982873663181425	OTU188887->OTUNew.ReferenceOTU12246	0.211321	0.201573	0.0475017	0.962085	0	0	0	0.954567564177109|0.2959817129539834|0.9751953980101089|0.025927044269788875|0.12145607721734468	0.9638723317863354|0.28454066136414713|0.9810975079606644|0.02473944915419033|0.11662696628761016	88.0|88.0|88.0|88.0|88.0	0.027217343024549444|0.12103408173945171|0.015755451267883133|0.009448569777349744|0.03176872599456367	FALSE		OTU188887->OTUNew.ReferenceOTU12246	0
				4169	dist_kullbackleibler		mutualExclusion	OTU365496->OTU580008	1	24.255	dist_kullbackleibler=mutualExclusion	dist_kullbackleibler=3.7131271390933307E-9	dist_kullbackleibler=24.254996235139764	OTU365496->OTU580008	13.4643	13.1588	2.59854	24.255	0.00373863	0.00373863	0.0171977	23.1652	24.059	88	2.81592	FALSE		OTU365496->OTU580008	0.0171977
				4172	correl_pearson|sim_brownian|dist_bray		copresence	OTU532771->OTU182107	3	0.9586893090001088|0.9036570022668232|0.16984938886795042	correl_pearson=copresence|sim_brownian=unknown|dist_bray=copresence	correl_pearson=4.1546784618207155E-6|sim_brownian=0.0012529298874432993|dist_bray=0.008914213772349355	correl_pearson=0.9586893090001088|sim_brownian=0.9036570022668232|dist_bray=0.16984938886795042	OTU532771->OTU182107	-0.00233602	-0.0348398	0.143186	0.958689	0.000480785	0.000480785	0.00256418	0.9391740357332423|0.9004968901472014|0.18933167088949554	0.9520949313526047|0.9144569097550423|0.18596699647727621	88.0|88.0|88.0	0.04462251835154682|0.05103939304079232|0.05540734476443699	FALSE		OTU532771->OTU182107	0.00256418
				4174	dist_jensen|dist_kullbackleibler		mutualExclusion	OTUNew.ReferenceOTU13502->OTU766768	2	0.6868667222364384|25.492667225505485	dist_jensen=mutualExclusion|dist_kullbackleibler=mutualExclusion	dist_jensen=2.9976021664879227E-15|dist_kullbackleibler=8.67489791123055E-4	dist_jensen=0.6868667222364384|dist_kullbackleibler=25.492667225505485	OTUNew.ReferenceOTU13502->OTU766768	0.0709152	0.0745319	0.00955278	0.686867	9.821e-08	9.821e-08	7.8568e-07	0.6838611010811632|23.282759789556806	0.6859409939143546|24.519798832704765	88.0|88.0	0.0061704276847926|3.0221019500487003	FALSE		OTUNew.ReferenceOTU13502->OTU766768	7.8568e-07
				4176	dist_bray|dist_kullbackleibler|correl_pearson|sim_brownian|dist_jensen|correl_spearman		copresence	OTU851865->OTU195222	6	0.08645581820327342|0.05760789917719441|0.9613338556430531|0.9510507726922155|0.0071115907715252474|0.9558163265306115	dist_bray=copresence|dist_kullbackleibler=copresence|correl_pearson=copresence|sim_brownian=unknown|dist_jensen=copresence|correl_spearman=copresence	dist_bray=2.5767421665479073E-4|dist_kullbackleibler=0.0|correl_pearson=9.581224702515101E-14|sim_brownian=1.7929970952401675E-8|dist_jensen=0.41823119713537593|correl_spearman=5.4067861299245124E-14	dist_bray=0.08645581820327342|dist_kullbackleibler=0.05760789917719441|correl_pearson=0.9613338556430531|sim_brownian=0.9510507726922155|dist_jensen=0.0071115907715252474|correl_spearman=0.9558163265306115	OTU851865->OTU195222	0.485223	0.489739	0.0383701	0.0864558	0	0	0	0.08578471689978236|0.05502812695363712|0.9610802421094918|0.9552846181789392|0.006794253543771124|0.9497202902083732	0.08541826053405083|0.05278920459395406|0.9630740773825875|0.955333596935631|0.006532246509800098|0.9521704555162283	88.0|88.0|88.0|88.0|88.0|88.0	0.01323050597237546|0.01379308697486748|0.01828027124271267|0.016590541428316546|0.0016964284341102708|0.017569014366275348	FALSE		OTU851865->OTU195222	0
				4178	dist_jensen|dist_bray		mutualExclusion	OTU3678349->OTU365496	2	0.6858568370929419|0.9978499328044836	dist_jensen=mutualExclusion|dist_bray=mutualExclusion	dist_jensen=5.404565683875262E-13|dist_bray=0.1297200950848132	dist_jensen=0.6858568370929419|dist_bray=0.9978499328044836	OTU3678349->OTU365496	0.0696224	0.0735285	0.00959969	0.685857	1.94806e-05	1.94806e-05	0.000121506	0.6826464845743637|0.9961190265610662	0.6847880878900112|0.9979931328009342	88.0|88.0	0.007413435170771037|0.005232223645644111	FALSE		OTU3678349->OTU365496	0.000121506
				4181	dist_jensen|dist_kullbackleibler		mutualExclusion	OTU348304->OTU269937	2	0.6888064869717183|24.107610155481602	dist_jensen=mutualExclusion|dist_kullbackleibler=mutualExclusion	dist_jensen=1.9598356160166475E-8|dist_kullbackleibler=0.34738341155348007	dist_jensen=0.6888064869717183|dist_kullbackleibler=24.107610155481602	OTU348304->OTU269937	0.0772575	0.080649	0.00917423	0.688806	0.00491823	0.00491823	0.0220721	0.6821680150592451|20.835389658348305	0.6882594348525661|23.312667692131683	88.0|88.0	0.012120946453303375|4.336955954954093	FALSE		OTU348304->OTU269937	0.0220721
				4182	dist_kullbackleibler|sim_brownian|dist_bray|correl_spearman		copresence	OTUNew.ReferenceOTU14479->OTU195222	4	0.2165064595359261|0.8971521706278718|0.15030584580557393|0.8907374620167039	dist_kullbackleibler=copresence|sim_brownian=unknown|dist_bray=copresence|correl_spearman=copresence	dist_kullbackleibler=0.0|sim_brownian=3.480506897762803E-4|dist_bray=0.0046029749933445|correl_spearman=5.213346349230985E-6	dist_kullbackleibler=0.2165064595359261|sim_brownian=0.8971521706278718|dist_bray=0.15030584580557393|correl_spearman=0.8907374620167039	OTUNew.ReferenceOTU14479->OTU195222	2.29897	2.21816	0.572383	0.216506	0	0	0	0.21518875395490586|0.9029856843957204|0.14504661134020017|0.8829164209582726	0.21157253309237467|0.9084236385132816|0.14666079930074455|0.8894792536396614	88.0|88.0|88.0|88.0	0.05540560253625742|0.0363447411150434|0.018138262787833575|0.04144139803597334	FALSE		OTUNew.ReferenceOTU14479->OTU195222	0
				4184	dist_bray|dist_kullbackleibler		copresence	OTU190358->OTU267718	2	0.168712944106563|0.30774918624862996	dist_bray=copresence|dist_kullbackleibler=copresence	dist_bray=0.00793163470720848|dist_kullbackleibler=0.0	dist_bray=0.168712944106563|dist_kullbackleibler=0.30774918624862996	OTU190358->OTU267718	0.574601	0.580468	0.0465425	0.168713	0	0	0	0.1641199084155241|0.2909936053715181	0.16291156135036483|0.2691720057324808	88.0|88.0	0.02896104004050343|0.10610215081336209	FALSE		OTU190358->OTU267718	0
				4185	correl_spearman|dist_kullbackleibler|sim_brownian		copresence	OTU593422->OTUNew.ReferenceOTU10496	3	0.899428296372985|0.303751234413389|0.90220733639231	correl_spearman=copresence|dist_kullbackleibler=copresence|sim_brownian=unknown	correl_spearman=1.3897035986421002E-6|dist_kullbackleibler=0.0|sim_brownian=3.2824744350401502E-6	correl_spearman=0.899428296372985|dist_kullbackleibler=0.303751234413389|sim_brownian=0.90220733639231	OTU593422->OTUNew.ReferenceOTU10496	-0.0180866	-0.0126608	0.122643	0.899428	0	0	0	0.8893905903106292|0.2923779285703544|0.9065440781657104	0.8963622831593518|0.28258763176398094|0.907409940179835	88.0|88.0|88.0	0.03749535264452722|0.07315523876204778|0.023049148108069958	FALSE		OTU593422->OTUNew.ReferenceOTU10496	0
				4187	correl_spearman|dist_kullbackleibler		copresence	OTU1105552->OTU297150	2	0.9222367908814937|0.31340821324971807	correl_spearman=copresence|dist_kullbackleibler=copresence	correl_spearman=1.3202217652441561E-9|dist_kullbackleibler=0.0	correl_spearman=0.9222367908814937|dist_kullbackleibler=0.31340821324971807	OTU1105552->OTU297150	-0.0142418	-0.00587574	0.138106	0.922237	0	0	0	0.9163127333582862|0.2981040325209754	0.9200894015828092|0.30327198650720194	88.0|88.0	0.0244389124848638|0.07487878921946856	FALSE		OTU1105552->OTU297150	0
				4189	dist_kullbackleibler		copresence	OTU210371->OTU530094	1	0.281647	dist_kullbackleibler=copresence	dist_kullbackleibler=3.552713678800501E-15	dist_kullbackleibler=0.28164665887270146	OTU210371->OTU530094	2.33711	2.35209	0.384996	0.281647	4.26025e-06	4.26025e-06	2.85049e-05	0.276665	0.272477	88	0.0700496	FALSE		OTU210371->OTU530094	2.85049e-05
				4190	dist_euclid|dist_kullbackleibler|dist_jensen		mutualExclusion	OTU269937->OTU766768	3	1.1200075531335354|28.917979144571976|0.6888452350693244	dist_euclid=mutualExclusion|dist_kullbackleibler=mutualExclusion|dist_jensen=mutualExclusion	dist_euclid=0.047586819542728254|dist_kullbackleibler=0.13236815191689777|dist_jensen=2.1284658902054332E-7	dist_euclid=1.1200075531335354|dist_kullbackleibler=28.917979144571976|dist_jensen=0.6888452350693244	OTU269937->OTU766768	0.124432	0.126172	0.0101905	1.12001	0.00234484	0.00234484	0.0110628	0.8836420913041568|23.7294910284044|0.6816850951398118	0.8692971914826135|27.78725687982491|0.6880345607973304	88.0|88.0|88.0	0.20699456501492547|6.599827486189497|0.014353917478338042	FALSE		OTU269937->OTU766768	0.0110628
				4191	dist_kullbackleibler|correl_spearman|dist_jensen|dist_bray|sim_brownian		copresence	OTUNew.ReferenceOTU10496->OTU531582	5	0.14595029903700715|0.9482390209398708|0.014854092710702078|0.12662032134652135|0.9517410919743073	dist_kullbackleibler=copresence|correl_spearman=copresence|dist_jensen=copresence|dist_bray=copresence|sim_brownian=unknown	dist_kullbackleibler=0.0|correl_spearman=7.861034045930637E-11|dist_jensen=0.44738519026424206|dist_bray=4.5980509190401975E-4|sim_brownian=6.708766875362926E-11	dist_kullbackleibler=0.14595029903700715|correl_spearman=0.9482390209398708|dist_jensen=0.014854092710702078|dist_bray=0.12662032134652135|sim_brownian=0.9517410919743073	OTUNew.ReferenceOTU10496->OTU531582	3.28393	3.14896	0.683383	0.14595	0	0	0	0.14856208489625938|0.9396893906240021|0.015047122123563988|0.12979271925984934|0.9505514626932404	0.14384826090863506|0.942964924731024|0.014710549440679593|0.1315729650045288|0.9501646644511692	88.0|88.0|88.0|88.0|88.0	0.038144365926498947|0.02052266106260899|0.0029671306664180884|0.017832415217620357|0.01239310593359608	FALSE		OTUNew.ReferenceOTU10496->OTU531582	0
				4192	dist_bray|sim_brownian|dist_kullbackleibler|correl_spearman		copresence	OTU593422->OTU570507	4	0.15889308364539634|0.9265726385337447|0.284223179169242|0.9164200476335237	dist_bray=copresence|sim_brownian=unknown|dist_kullbackleibler=copresence|correl_spearman=copresence	dist_bray=0.002099465422518154|sim_brownian=5.688144399940143E-10|dist_kullbackleibler=0.0|correl_spearman=7.229784820816931E-8	dist_bray=0.15889308364539634|sim_brownian=0.9265726385337447|dist_kullbackleibler=0.284223179169242|correl_spearman=0.9164200476335237	OTU593422->OTU570507	0.579292	0.576447	0.0487309	0.158893	0	0	0	0.15654936181637777|0.9332053479324466|0.27315033332815186|0.9094145796286266	0.15550304620705024|0.9351135641079842|0.2694093159216152|0.9115130803582516	88.0|88.0|88.0|88.0	0.02180545554279662|0.013373239418146244|0.10396495935883415|0.030294372907608065	FALSE		OTU593422->OTU570507	0
				4195	dist_kullbackleibler|dist_bray|sim_brownian		copresence	OTU322380->OTU358410	3	0.2410369153724504|0.1617251677158149|0.9095160656427568	dist_kullbackleibler=copresence|dist_bray=copresence|sim_brownian=unknown	dist_kullbackleibler=0.0|dist_bray=0.004075846742311207|sim_brownian=1.0680156658415818E-4	dist_kullbackleibler=0.2410369153724504|dist_bray=0.1617251677158149|sim_brownian=0.9095160656427568	OTU322380->OTU358410	3.64436	3.54122	0.668361	0.241037	0	0	0	0.2499369304113246|0.16583947112717728|0.9079278002915192	0.24721200731128576|0.16647934367904682|0.9107586288480519	88.0|88.0|88.0	0.0637531797381369|0.030707207313495126|0.0331465369926649	FALSE		OTU322380->OTU358410	0
				4196	correl_pearson|dist_jensen|sim_brownian|dist_bray		copresence	OTU188887->OTU194909	4	0.9787936387724857|0.025457379997245903|0.9581639076424171|0.11715978421290496	correl_pearson=copresence|dist_jensen=copresence|sim_brownian=unknown|dist_bray=copresence	correl_pearson=2.6645352591003757E-15|dist_jensen=0.4317889734707139|sim_brownian=4.966798895611468E-6|dist_bray=3.72866261751037E-4	correl_pearson=0.9787936387724857|dist_jensen=0.025457379997245903|sim_brownian=0.9581639076424171|dist_bray=0.11715978421290496	OTU188887->OTU194909	0.00980383	-0.0278015	0.138537	0.978794	5.07759e-11	5.07759e-11	4.34548e-10	0.9738625747522713|0.02713455357033726|0.9527568663249995|0.12187490128808755	0.9779189056244751|0.025669446196553872|0.958761956946937|0.11768107997656968	88.0|88.0|88.0|88.0	0.01520066186483734|0.010013953756880824|0.0272786915866255|0.029909446084186376	FALSE		OTU188887->OTU194909	4.34548e-10
				4197	correl_spearman		copresence	OTU580629->OTU194909	1	0.903222	correl_spearman=copresence	correl_spearman=3.252337521519877E-8	correl_spearman=0.9032222882504825	OTU580629->OTU194909	-0.0173815	-0.0133387	0.131904	0.903222	0.00984947	0.00984947	0.0416621	0.898337	0.904116	88	0.0287103	FALSE		OTU580629->OTU194909	0.0416621
				4198	dist_kullbackleibler|dist_bray|sim_brownian|correl_spearman		copresence	OTU208739->OTU195222	4	0.16940385958340662|0.15360088280718165|0.9115171488092098|0.918775510204081	dist_kullbackleibler=copresence|dist_bray=copresence|sim_brownian=unknown|correl_spearman=copresence	dist_kullbackleibler=0.0|dist_bray=0.0022820527403717428|sim_brownian=1.3639436807211247E-5|correl_spearman=4.185342072915432E-9	dist_kullbackleibler=0.16940385958340662|dist_bray=0.15360088280718165|sim_brownian=0.9115171488092098|correl_spearman=0.918775510204081	OTU208739->OTU195222	2.02917	2.02124	0.387478	0.169404	0	0	0	0.16618732913143963|0.1489014705862127|0.9135337767723856|0.909117523214825	0.16322263638972026|0.14998673206890178|0.9153382140079116|0.9113665726479947	88.0|88.0|88.0|88.0	0.044024156075171975|0.015473891458623438|0.0250573423663086|0.02451517401311277	FALSE		OTU208739->OTU195222	0
				4199	sim_brownian|correl_pearson		copresence	OTU316761->OTU2198356	2	0.9377094702310842|0.9593210829032764	sim_brownian=unknown|correl_pearson=copresence	sim_brownian=6.71163496149263E-4|correl_pearson=1.3337444981775803E-8	sim_brownian=0.9377094702310842|correl_pearson=0.9593210829032764	OTU316761->OTU2198356	0.202785	0.191751	0.0583863	0.937709	0.000216849	0.000216849	0.00124688	0.9299262114305763|0.9538720251113747	0.9439080132225404|0.9612125903687779	88.0|88.0	0.051416351228371904|0.030197935518118283	FALSE		OTU316761->OTU2198356	0.00124688
				4202	dist_kullbackleibler|correl_pearson|correl_spearman|dist_jensen|dist_bray|sim_brownian		copresence	OTU1111458->OTU548233	6	0.23660183786208724|0.9602790057966877|0.8950833605325038|0.01958900209412084|0.12422124268031809|0.9541011339727872	dist_kullbackleibler=copresence|correl_pearson=copresence|correl_spearman=copresence|dist_jensen=copresence|dist_bray=copresence|sim_brownian=unknown	dist_kullbackleibler=0.0|correl_pearson=4.3007264416417E-12|correl_spearman=3.154849118169878E-6|dist_jensen=0.44767547905076666|dist_bray=4.543293155663264E-4|sim_brownian=1.89546258688722E-8	dist_kullbackleibler=0.23660183786208724|correl_pearson=0.9602790057966877|correl_spearman=0.8950833605325038|dist_jensen=0.01958900209412084|dist_bray=0.12422124268031809|sim_brownian=0.9541011339727872	OTU1111458->OTU548233	3.9801	3.92968	0.764599	0.236602	0	0	0	0.23547289611832828|0.9556074009772311|0.887156485326938|0.01998669060139412|0.12587354747467805|0.953206702932196	0.22225963758485487|0.9582300139848198|0.8969265121577229|0.019454081516968702|0.1256416532262486|0.9573411128692657	88.0|88.0|88.0|88.0|88.0|88.0	0.09612969797635679|0.01987954405162046|0.03722252394066242|0.006112601604842974|0.02208432700218828|0.017421933142438895	FALSE		OTU1111458->OTU548233	0
				4205	sim_brownian|correl_pearson		copresence	OTU347115->OTU696563	2	0.9202132501161684|0.9533130320937587	sim_brownian=unknown|correl_pearson=copresence	sim_brownian=2.549048519725483E-4|correl_pearson=1.7887851289088985E-7	sim_brownian=0.9202132501161684|correl_pearson=0.9533130320937587	OTU347115->OTU696563	0.244843	0.233203	0.0617154	0.920213	0.000476757	0.000476757	0.00256418	0.9210377211976836|0.9428151149554141	0.9288594968275247|0.9538102066743265	88.0|88.0	0.037852715466468755|0.0332733254592772	FALSE		OTU347115->OTU696563	0.00256418
				4207	correl_spearman|correl_pearson|dist_jensen|dist_bray|dist_kullbackleibler|sim_brownian		copresence	OTU712677->OTU1111458	6	0.9358163265306115|0.957462659144159|0.01389582138914558|0.1263049471628982|0.11378086975635043|0.9339175627580028	correl_spearman=copresence|correl_pearson=copresence|dist_jensen=copresence|dist_bray=copresence|dist_kullbackleibler=copresence|sim_brownian=unknown	correl_spearman=5.132929081774762E-10|correl_pearson=3.696461364777193E-8|dist_jensen=0.422325089861338|dist_bray=3.8051481759893147E-4|dist_kullbackleibler=0.0|sim_brownian=5.718537197485496E-5	correl_spearman=0.9358163265306115|correl_pearson=0.957462659144159|dist_jensen=0.01389582138914558|dist_bray=0.1263049471628982|dist_kullbackleibler=0.11378086975635043|sim_brownian=0.9339175627580028	OTU712677->OTU1111458	-0.000708163	-0.00408163	0.14635	0.935816	0	0	0	0.9303381971552085|0.9471194055111538|0.013993188686880074|0.1252063271035758|0.11446823414836287|0.9346963739307831	0.9337146143356903|0.9554213506968593|0.013638773428453037|0.12519685087954624|0.11174008667320798|0.942362684784918	88.0|88.0|88.0|88.0|88.0|88.0	0.023256258394392604|0.03181295432136965|0.004444705187327535|0.019970984905878574|0.03683671455656626|0.0330431589501068	FALSE		OTU712677->OTU1111458	0
				4208	dist_bray|correl_pearson|dist_kullbackleibler|correl_spearman|dist_jensen|sim_brownian		copresence	OTU529940->OTU530094	6	0.08333209850806134|0.9795697933026445|0.04354901121701828|0.9695918367346932|0.005410465122641126|0.9682342886816422	dist_bray=copresence|correl_pearson=copresence|dist_kullbackleibler=copresence|correl_spearman=copresence|dist_jensen=copresence|sim_brownian=unknown	dist_bray=3.2560271168602384E-5|correl_pearson=2.7755575615628914E-16|dist_kullbackleibler=0.0|correl_spearman=1.6653345369377348E-16|dist_jensen=0.40481656768159413|sim_brownian=1.4815878524032655E-9	dist_bray=0.08333209850806134|correl_pearson=0.9795697933026445|dist_kullbackleibler=0.04354901121701828|correl_spearman=0.9695918367346932|dist_jensen=0.005410465122641126|sim_brownian=0.9682342886816422	OTU529940->OTU530094	0.520342	0.521918	0.039967	0.0833321	0	0	0	0.08014169996717742|0.9771512848893856|0.041895695834644024|0.9655410725222378|0.005204627835761565|0.9690166274055981	0.08114072807176304|0.9795176609727047|0.0415289221768297|0.9681331816998654|0.005163841186394175|0.9725059062027621	88.0|88.0|88.0|88.0|88.0|88.0	0.012150792684687575|0.014594348391655746|0.010765439963677865|0.014083259893143137|0.001333185540516294|0.014934035995226932	FALSE		OTU529940->OTU530094	0
				4209	correl_spearman|sim_brownian		copresence	OTU198145->OTUNew.ReferenceOTU10496	2	0.9046320429472607|0.8936411322550994	correl_spearman=copresence|sim_brownian=unknown	correl_spearman=6.817742159714868E-8|sim_brownian=8.367018056865128E-5	correl_spearman=0.9046320429472607|sim_brownian=0.8936411322550994	OTU198145->OTUNew.ReferenceOTU10496	0.00170023	-0.0156573	0.134242	0.904632	0.000174005	0.000174005	0.00101641	0.8980125526028042|0.9006356767656967	0.9035614567409105|0.902535196086869	88.0|88.0	0.02892558961617068|0.03196437176210716	FALSE		OTU198145->OTUNew.ReferenceOTU10496	0.00101641
				4211	dist_kullbackleibler		copresence	OTU190358->OTU361966	1	0.297869	dist_kullbackleibler=copresence	dist_kullbackleibler=0.0	dist_kullbackleibler=0.29786929802688117	OTU190358->OTU361966	2.91891	2.85796	0.66423	0.297869	0	0	0	0.287582	0.272949	88	0.0889864	FALSE		OTU190358->OTU361966	0
				4212	correl_spearman		copresence	OTU708680->OTU519765	1	0.899937	correl_spearman=copresence	correl_spearman=2.8298306586904687E-8	correl_spearman=0.899936526849922	OTU708680->OTU519765	0.00698481	0.0139921	0.164235	0.899937	0.00926668	0.00926668	0.0396528	0.890013	0.893298	88	0.0264528	FALSE		OTU708680->OTU519765	0.0396528
				4213	dist_kullbackleibler		copresence	OTU529940->OTU208739	1	0.263054	dist_kullbackleibler=copresence	dist_kullbackleibler=3.352873534367973E-14	dist_kullbackleibler=0.26305372014959116	OTU529940->OTU208739	2.1131	2.07978	0.404228	0.263054	1.34079e-05	1.34079e-05	8.50709e-05	0.25644	0.244746	88	0.0613874	FALSE		OTU529940->OTU208739	8.50709e-05
				4214	dist_kullbackleibler		copresence	OTU190358->OTU851865	1	0.310898	dist_kullbackleibler=copresence	dist_kullbackleibler=1.5721091095599604E-11	dist_kullbackleibler=0.3108983551723873	OTU190358->OTU851865	2.06802	2.04185	0.276814	0.310898	0.00028517	0.00028517	0.00159004	0.29486	0.288125	88	0.0713187	FALSE		OTU190358->OTU851865	0.00159004
				4217	dist_kullbackleibler|dist_jensen|sim_brownian|correl_spearman|dist_bray		copresence	OTU365717->OTU362968	5	0.14759491795846222|0.0167991662117124|0.9152360413672158|0.9421369576562016|0.15383401866373714	dist_kullbackleibler=copresence|dist_jensen=copresence|sim_brownian=unknown|correl_spearman=copresence|dist_bray=copresence	dist_kullbackleibler=0.0|dist_jensen=0.4736002934298589|sim_brownian=9.833419695848278E-6|correl_spearman=2.2282620193436742E-11|dist_bray=5.509341508703747E-4	dist_kullbackleibler=0.14759491795846222|dist_jensen=0.0167991662117124|sim_brownian=0.9152360413672158|correl_spearman=0.9421369576562016|dist_bray=0.15383401866373714	OTU365717->OTU362968	2.92242	2.90167	0.505886	0.147595	0	0	0	0.1400871909426058|0.015739902005497613|0.9236320981883959|0.9368371764957302|0.14560905177727843	0.13978277289977603|0.015814736330607596|0.9236081494173581|0.9433070924288799|0.14558572955260923	88.0|88.0|88.0|88.0|88.0	0.02637573233881903|0.00277956444238084|0.02524779566663718|0.021257343435657442|0.017106422082883214	FALSE		OTU365717->OTU362968	0
				4220	correl_spearman		copresence	OTU337167->OTU355837	1	0.900687	correl_spearman=copresence	correl_spearman=2.3079959055039012E-9	correl_spearman=0.9006865902347609	OTU337167->OTU355837	0.0080321	-0.0105562	0.135146	0.900687	0.00300966	0.00300966	0.0140197	0.897792	0.898591	88	0.0230507	FALSE		OTU337167->OTU355837	0.0140197
				4221	correl_spearman		copresence	OTU297150->OTU708680	1	0.918865	correl_spearman=copresence	correl_spearman=1.1768165331105251E-9	correl_spearman=0.9188646231142816	OTU297150->OTU708680	0.00551503	0.00260576	0.141746	0.918865	0.00220784	0.00220784	0.0105518	0.912069	0.912585	88	0.0230488	FALSE		OTU297150->OTU708680	0.0105518
				4222	dist_kullbackleibler		copresence	OTU190358->OTU195222	1	0.307325	dist_kullbackleibler=copresence	dist_kullbackleibler=2.4689483790751865E-10	dist_kullbackleibler=0.3073249784565457	OTU190358->OTU195222	2.1684	2.16261	0.373697	0.307325	0.00106502	0.00106502	0.00544342	0.300958	0.283169	88	0.0901087	FALSE		OTU190358->OTU195222	0.00544342
				4224	dist_bray|sim_brownian|correl_pearson		copresence	OTU198145->OTU583089	3	0.16987828246279235|0.9088280952138648|0.9474557339510541	dist_bray=copresence|sim_brownian=unknown|correl_pearson=copresence	dist_bray=0.0029316242936330283|sim_brownian=2.105594056821536E-4|correl_pearson=2.061423587385036E-9	dist_bray=0.16987828246279235|sim_brownian=0.9088280952138648|correl_pearson=0.9474557339510541	OTU198145->OTU583089	0.64288	0.647348	0.0609275	0.169878	2.51028e-06	2.51028e-06	1.77651e-05	0.16902872669817307|0.9112545086518993|0.945042503864471	0.16767291141182777|0.9127395841269654|0.9461743263494123	88.0|88.0|88.0	0.029575782147808705|0.03735931056933397|0.025089148999575785	FALSE		OTU198145->OTU583089	1.77651e-05
				4225	dist_kullbackleibler		copresence	OTU529940->OTU210371	1	0.250855	dist_kullbackleibler=copresence	dist_kullbackleibler=5.551115123125783E-16	dist_kullbackleibler=0.2508553847288523	OTU529940->OTU210371	2.16088	2.19116	0.350219	0.250855	1.63417e-06	1.63417e-06	1.2273e-05	0.240391	0.239215	88	0.0574688	FALSE		OTU529940->OTU210371	1.2273e-05
				4226	correl_spearman		copresence	OTU577170->OTU580629	1	0.928739	correl_spearman=copresence	correl_spearman=6.250836681598315E-9	correl_spearman=0.9287392736315682	OTU577170->OTU580629	-0.022878	-0.0280245	0.145026	0.928739	0.00473261	0.00473261	0.0215013	0.916884	0.922117	88	0.0272517	FALSE		OTU577170->OTU580629	0.0215013
				4227	dist_kullbackleibler|dist_bray|correl_pearson|correl_spearman|dist_jensen|sim_brownian		copresence	OTU188887->OTU577170	6	0.1843995614388096|0.13665006521590206|0.9628968278668174|0.9208833662189945|0.019714799751817877|0.9538233753500808	dist_kullbackleibler=copresence|dist_bray=copresence|correl_pearson=copresence|correl_spearman=copresence|dist_jensen=copresence|sim_brownian=unknown	dist_kullbackleibler=0.0|dist_bray=8.829896848208119E-4|correl_pearson=1.3525569053651765E-8|correl_spearman=1.3750832887904352E-6|dist_jensen=0.38886205394146434|sim_brownian=8.661872412774052E-6	dist_kullbackleibler=0.1843995614388096|dist_bray=0.13665006521590206|correl_pearson=0.9628968278668174|correl_spearman=0.9208833662189945|dist_jensen=0.019714799751817877|sim_brownian=0.9538233753500808	OTU188887->OTU577170	6.09078	5.83121	1.53737	0.1844	0	0	0	0.20342517117736805|0.1415060981399368|0.9553716441856779|0.9059041293632191|0.021458352541077877|0.9488284530701714	0.19280739387971368|0.13556378685483117|0.9641120748513898|0.9086992757187642|0.01988660009503037|0.9563919283583235	88.0|88.0|88.0|88.0|88.0|88.0	0.07642707737388954|0.03264127139469709|0.030063634248113258|0.035670251235321415|0.007582045333478981|0.028333081873052637	FALSE		OTU188887->OTU577170	0
				4228	dist_bray|sim_brownian|correl_spearman|dist_jensen|dist_kullbackleibler		copresence	OTU570507->OTU531582	5	0.13288863185155741|0.9162587647019597|0.9686734693877543|0.0183589939101461|0.15280422680835595	dist_bray=copresence|sim_brownian=unknown|correl_spearman=copresence|dist_jensen=copresence|dist_kullbackleibler=copresence	dist_bray=0.015181417074600856|sim_brownian=2.4508571863424145E-4|correl_spearman=4.996003610813204E-16|dist_jensen=0.48712540115317515|dist_kullbackleibler=1.1102230246251565E-16	dist_bray=0.13288863185155741|sim_brownian=0.9162587647019597|correl_spearman=0.9686734693877543|dist_jensen=0.0183589939101461|dist_kullbackleibler=0.15280422680835595	OTU570507->OTU531582	0.556119	0.559229	0.0445491	0.132889	0	0	0	0.13294560776415035|0.9202392374288959|0.9610426316006419|0.01812402981842314|0.15037671527949767	0.13007533355492273|0.924475820886207|0.9623817608714256|0.01807406690210989|0.15101517272302326	88.0|88.0|88.0|88.0|88.0	0.03819367794467289|0.03987316289503468|0.015332370541684223|0.009441618781248317|0.07912262245296606	FALSE		OTU570507->OTU531582	0
				4230	dist_kullbackleibler|sim_brownian|dist_bray		copresence	OTUNew.ReferenceOTU10496->OTU318970	3	0.2769776126650985|0.9278769104756663|0.14885819617030038	dist_kullbackleibler=copresence|sim_brownian=unknown|dist_bray=copresence	dist_kullbackleibler=0.0|sim_brownian=1.644812808987428E-5|dist_bray=0.002064453339104433	dist_kullbackleibler=0.2769776126650985|sim_brownian=0.9278769104756663|dist_bray=0.14885819617030038	OTUNew.ReferenceOTU10496->OTU318970	4.05548	3.97135	0.759794	0.276978	0	0	0	0.28461579675627907|0.9288549467675161|0.1465342075108979	0.2715868124770574|0.9330812760883879|0.144177322303714	88.0|88.0|88.0	0.09287587231246688|0.029103602242273836|0.02397427838160506	FALSE		OTUNew.ReferenceOTU10496->OTU318970	0
				4231	dist_bray|dist_kullbackleibler		copresence	OTU851865->OTUNew.ReferenceOTU14479	2	0.1597156403908483|0.26754863497951703	dist_bray=copresence|dist_kullbackleibler=copresence	dist_bray=0.025921362895786837|dist_kullbackleibler=4.440892098500626E-14	dist_bray=0.1597156403908483|dist_kullbackleibler=0.26754863497951703	OTU851865->OTUNew.ReferenceOTU14479	0.482014	0.491237	0.035936	0.159716	2.38364e-06	2.38364e-06	1.71996e-05	0.16004946712591797|0.2650826570369175	0.16067319891734938|0.2566766724430293	88.0|88.0	0.02741755617757075|0.0656668923690637	FALSE		OTU851865->OTUNew.ReferenceOTU14479	1.71996e-05
				4232	dist_kullbackleibler|correl_spearman		copresence	OTU804526->OTU570507	2	0.31110186166158926|0.8890816326530606	dist_kullbackleibler=copresence|correl_spearman=copresence	dist_kullbackleibler=0.0|correl_spearman=2.43593787935259E-6	dist_kullbackleibler=0.31110186166158926|correl_spearman=0.8890816326530606	OTU804526->OTU570507	2.22496	2.21401	0.323255	0.311102	0	0	0	0.29905909667571684|0.8816983843750258	0.29235164820692994|0.8892267227903393	88.0|88.0	0.050929660798888186|0.04352591120204117	FALSE		OTU804526->OTU570507	0
				4234	dist_jensen|sim_brownian|dist_bray|correl_pearson|dist_kullbackleibler		copresence	OTUNew.ReferenceOTU13502->OTUNew.ReferenceOTU22322	5	0.0165747401527797|0.9819709349549938|0.11908092718270247|0.9869793217727921|0.16501756692316022	dist_jensen=copresence|sim_brownian=unknown|dist_bray=copresence|correl_pearson=copresence|dist_kullbackleibler=copresence	dist_jensen=0.3675166089893672|sim_brownian=3.013335012624907E-7|dist_bray=0.0021976633976118487|correl_pearson=5.802700849821818E-7|dist_kullbackleibler=0.0	dist_jensen=0.0165747401527797|sim_brownian=0.9819709349549938|dist_bray=0.11908092718270247|correl_pearson=0.9869793217727921|dist_kullbackleibler=0.16501756692316022	OTUNew.ReferenceOTU13502->OTUNew.ReferenceOTU22322	0.0712063	0.0735344	0.00757362	0.0165747	0	0	0	0.0225981782679887|0.9737645491362589|0.12663668431581257|0.9765265158250075|0.2643910753413831	0.014342796143610906|0.9853077333960677|0.11521155913982056|0.9890376284202778|0.14097479827952353	88.0|88.0|88.0|88.0|88.0	0.020628147647340046|0.03160392711179955|0.08815872201192168|0.03978293838260417|0.2972619627991759	FALSE		OTUNew.ReferenceOTU13502->OTUNew.ReferenceOTU22322	0
				4237	dist_bray|correl_spearman|dist_kullbackleibler|dist_jensen|sim_brownian|correl_pearson		copresence	OTU581003->OTU727140	6	0.12770771048198015|0.9319556093123701|0.14166723979884688|0.016856127470739887|0.9565531881782288|0.9863922980985862	dist_bray=copresence|correl_spearman=copresence|dist_kullbackleibler=copresence|dist_jensen=copresence|sim_brownian=unknown|correl_pearson=copresence	dist_bray=0.0015603911591919317|correl_spearman=1.0466301714195936E-9|dist_kullbackleibler=0.0|dist_jensen=0.46137744416928184|sim_brownian=2.1564913240268435E-4|correl_pearson=1.1399662292188584E-5	dist_bray=0.12770771048198015|correl_spearman=0.9319556093123701|dist_kullbackleibler=0.14166723979884688|dist_jensen=0.016856127470739887|sim_brownian=0.9565531881782288|correl_pearson=0.9863922980985862	OTU581003->OTU727140	0.72555	0.725947	0.0386899	0.127708	0	0	0	0.1329159770598513|0.9227644533772089|0.15055040310166273|0.017904850079209503|0.9447866221305201|0.9551836390668873	0.13082846500564227|0.9255700152576012|0.14291063001935894|0.01692913902445241|0.9564967809444682|0.9853403428209737	88.0|88.0|88.0|88.0|88.0|88.0	0.04020563675756205|0.02398119525146465|0.059313994060020844|0.007075671337053857|0.04162102358047894|0.05210671893869078	FALSE		OTU581003->OTU727140	0
				4238	correl_spearman|sim_brownian|dist_kullbackleibler		copresence	OTUNew.ReferenceOTU12246->OTU580629	3	0.9277043581344538|0.8947136082411363|0.28913598907188837	correl_spearman=copresence|sim_brownian=unknown|dist_kullbackleibler=copresence	correl_spearman=1.2771048107929062E-9|sim_brownian=3.271278810896838E-4|dist_kullbackleibler=0.0	correl_spearman=0.9277043581344538|sim_brownian=0.8947136082411363|dist_kullbackleibler=0.28913598907188837	OTUNew.ReferenceOTU12246->OTU580629	-0.0324487	-0.0223694	0.143867	0.927704	0	0	0	0.9186655813276399|0.9021881390917996|0.27332705394148366	0.9173175650432492|0.90690709670239|0.27163952505073796	88.0|88.0|88.0	0.025484236381181018|0.04078114280542592|0.08009270368739196	FALSE		OTUNew.ReferenceOTU12246->OTU580629	0
				4240	correl_spearman|sim_brownian		copresence	OTU570507->OTUNew.ReferenceOTU15355	2	0.8882424075371698|0.888297735438813	correl_spearman=copresence|sim_brownian=unknown	correl_spearman=1.810422283754498E-7|sim_brownian=6.811369676551493E-5	correl_spearman=0.8882424075371698|sim_brownian=0.888297735438813	OTU570507->OTUNew.ReferenceOTU15355	-0.0348582	-0.0427933	0.135852	0.888242	0.000253446	0.000253446	0.0014349	0.8811889976616768|0.8976868803449768	0.8856287870182983|0.8995623012083422	88.0|88.0	0.03241616338565193|0.029558703809004928	FALSE		OTU570507->OTUNew.ReferenceOTU15355	0.0014349
				4243	dist_bray|correl_pearson|sim_brownian		copresence	OTU325244->OTU579561	3	0.13794560770533115|0.9656497913071003|0.9298147065251154	dist_bray=copresence|correl_pearson=copresence|sim_brownian=unknown	dist_bray=0.00275209576351243|correl_pearson=3.631097866829691E-9|sim_brownian=3.231301817717691E-4	dist_bray=0.13794560770533115|correl_pearson=0.9656497913071003|sim_brownian=0.9298147065251154	OTU325244->OTU579561	0.628188	0.636068	0.0499651	0.137946	4.05616e-06	4.05616e-06	2.7642e-05	0.1430591056820861|0.9581207415545346|0.9256244845768373	0.14063910532297502|0.9651190226703208|0.935490431461915	88.0|88.0|88.0	0.030541696270544795|0.02645135480137166|0.041080856230644495	FALSE		OTU325244->OTU579561	2.7642e-05
				4246	correl_spearman		copresence	OTU548503->OTU287951	1	0.912389	correl_spearman=copresence	correl_spearman=1.3231542861369405E-8	correl_spearman=0.9123886065653394	OTU548503->OTU287951	-0.0146312	-0.0274064	0.140804	0.912389	0.00662202	0.00662202	0.0293603	0.905017	0.907789	88	0.0273256	FALSE		OTU548503->OTU287951	0.0293603

## Sheet: normalweight_adolescent_sigini
SUID	cooc_method	interaction	interactionType	Label	method_number	method_scores	methodname_interactiontype	methodname_pval	methodname_score	name	nulldistribmean	nulldistribmedian	nulldistribsd	oriScore	pval	pval-brown-merge	qval	randdistribMean	randdistribMedian	randdistribNumNonNaNScores	randdistribSD	selected	shared interaction	shared name	weight
3956	dist_hellinger|correl_spearman|dist_kullbackleibler		copresence	OTU529940->OTUNew.ReferenceOTU10254	3	0.10607700593034844|0.9249084249084245|0.09076306602193082	dist_hellinger=copresence|correl_spearman=copresence|dist_kullbackleibler=copresence	dist_hellinger=8.740102193711685E-4|correl_spearman=4.707995358921302E-5|dist_kullbackleibler=0.0	dist_hellinger=0.10607700593034844|correl_spearman=0.9249084249084245|dist_kullbackleibler=0.09076306602193082	OTU529940->OTUNew.ReferenceOTU10254	0.414474	0.408391	0.0368772	0.106077	0	0	0	0.10340338371840957|0.9126830201302947|0.0871490626112113	0.10360938909182511|0.9229346485819973|0.08660534244482668	30.0|30.0|30.0	0.009877071368016431|0.05414789007423916|0.016649377891870123	FALSE		OTU529940->OTUNew.ReferenceOTU10254	0
3969	dist_kullbackleibler		copresence	OTU529940->OTU190358	1	0.200255	dist_kullbackleibler=copresence	dist_kullbackleibler=2.220446049250313E-16	dist_kullbackleibler=0.20025536243551104	OTU529940->OTU190358	1.94161	1.92461	0.369067	0.200255	4.5114e-07	4.5114e-07	1.56712e-06	0.191991	0.190111	30	0.0463806	FALSE		OTU529940->OTU190358	1.56712e-06
4013	dist_kullbackleibler|dist_hellinger|correl_spearman		copresence	OTU529940->OTU530094	3	0.05695865892748215|0.08422458895019769|0.9499389499389496	dist_kullbackleibler=copresence|dist_hellinger=copresence|correl_spearman=copresence	dist_kullbackleibler=0.0|dist_hellinger=7.909647530426334E-4|correl_spearman=9.026482150231718E-6	dist_kullbackleibler=0.05695865892748215|dist_hellinger=0.08422458895019769|correl_spearman=0.9499389499389496	OTU529940->OTU530094	1.826	1.77047	0.358454	0.0569587	0	0	0	0.05328110023620682|0.08042113955497798|0.9358979366364364	0.05395919059923213|0.08199797876409785|0.9521619135234587	30.0|30.0|30.0	0.016742484154041656|0.01300278655435926|0.052152156037408894	FALSE		OTU529940->OTU530094	0
3945	dist_kullbackleibler|correl_spearman|dist_hellinger		copresence	OTU190358->OTUNew.ReferenceOTU10254	3	0.16479968671368778|0.9255189255189251|0.14149363764317527	dist_kullbackleibler=copresence|correl_spearman=copresence|dist_hellinger=copresence	dist_kullbackleibler=9.253153798738367E-12|correl_spearman=5.370641764201878E-6|dist_hellinger=0.02231946937837992	dist_kullbackleibler=0.16479968671368778|correl_spearman=0.9255189255189251|dist_hellinger=0.14149363764317527	OTU190358->OTUNew.ReferenceOTU10254	1.68565	1.70551	0.336286	0.1648	2.28904e-08	2.28904e-08	8.24056e-08	0.14903538636730346|0.9097874718596912|0.1328941431932098	0.13912899902651926|0.9184549356223178|0.12988831377767904	30.0|30.0|30.0	0.052327909220913356|0.04427200492792169|0.02219215585937047	FALSE		OTU190358->OTUNew.ReferenceOTU10254	8.24056e-08
3952	dist_kullbackleibler|dist_hellinger		copresence	OTU190358->OTU530094	2	0.18505376371259868|0.1511612646821233	dist_kullbackleibler=copresence|dist_hellinger=copresence	dist_kullbackleibler=5.551115123125783E-16|dist_hellinger=0.012790967687205113	dist_kullbackleibler=0.18505376371259868|dist_hellinger=0.1511612646821233	OTU190358->OTU530094	1.87649	1.80696	0.416775	0.185054	6.54941e-08	6.54941e-08	2.33655e-07	0.17580798793544342|0.14623400345643375	0.17330551081939405|0.14658680043596603	30.0|30.0	0.04496667458955242|0.018438422625603162	FALSE		OTU190358->OTU530094	2.33655e-07
4042	dist_hellinger|dist_kullbackleibler		copresence	OTU190358->OTU195222	2	0.15389929408422967|0.191558910074632	dist_hellinger=copresence|dist_kullbackleibler=copresence	dist_hellinger=0.01821939468420475|dist_kullbackleibler=2.5979218776228663E-14	dist_hellinger=0.15389929408422967|dist_kullbackleibler=0.191558910074632	OTU190358->OTU195222	0.441813	0.442407	0.040138	0.153899	6.86968e-07	6.86968e-07	2.34517e-06	0.14941519203020381|0.18370559890671878	0.1509106789401195|0.18406733540390974	30.0|30.0	0.019535562085436324|0.046958228428198925	FALSE		OTU190358->OTU195222	2.34517e-06
3988	dist_kullbackleibler|dist_hellinger|correl_spearman		copresence	OTUNew.ReferenceOTU10254->OTU530094	3	0.14181639620108957|0.13246134935718082|0.9169719169719166	dist_kullbackleibler=copresence|dist_hellinger=copresence|correl_spearman=copresence	dist_kullbackleibler=0.0|dist_hellinger=0.004484095368368468|correl_spearman=3.631250616997761E-5	dist_kullbackleibler=0.14181639620108957|dist_hellinger=0.13246134935718082|correl_spearman=0.9169719169719166	OTUNew.ReferenceOTU10254->OTU530094	1.5932	1.6011	0.360241	0.141816	0	0	0	0.13493465147650924|0.1285507488955549|0.9011587541910063	0.13182225972668402|0.12745443340763074|0.9160281949126571	30.0|30.0|30.0	0.024674778213630767|0.011840240746875882|0.05331170994741384	FALSE		OTUNew.ReferenceOTU10254->OTU530094	0
3985	dist_bray|dist_kullbackleibler|dist_hellinger		copresence	OTU851865->OTU195222	3	0.08480437544784791|0.075815970971258|0.09670504123744267	dist_bray=copresence|dist_kullbackleibler=copresence|dist_hellinger=copresence	dist_bray=0.026135315415579896|dist_kullbackleibler=6.271649866107509E-13|dist_hellinger=0.02652155839436343	dist_bray=0.08480437544784791|dist_kullbackleibler=0.075815970971258|dist_hellinger=0.09670504123744267	OTU851865->OTU195222	0.400505	0.411252	0.0548018	0.0848044	6.55298e-07	6.55298e-07	2.2565e-06	0.0877424969735421|0.07546094252817143|0.09338596099053556	0.0794245719844987|0.0679505668569471|0.09145367390356783	30.0|30.0|30.0	0.025967198023038415|0.03791364131290557|0.024411783448541544	FALSE		OTU851865->OTU195222	2.2565e-06
4059	dist_hellinger|dist_kullbackleibler		copresence	OTUNew.ReferenceOTU10254->OTU195222	2	0.12786455109600137|0.13265550909145646	dist_hellinger=copresence|dist_kullbackleibler=copresence	dist_hellinger=0.026364354719842664|dist_kullbackleibler=6.949951725232495E-11	dist_hellinger=0.12786455109600137|dist_kullbackleibler=0.13265550909145646	OTUNew.ReferenceOTU10254->OTU195222	0.417219	0.424695	0.0487554	0.127865	6.04907e-05	6.04907e-05	0.000203003	0.12660819138961318|0.13412548395662377	0.12629828686193256|0.12939432668867779	30.0|30.0	0.022506326388904485|0.048855579036245836	FALSE		OTUNew.ReferenceOTU10254->OTU195222	0.000203003
3923	dist_kullbackleibler|dist_hellinger		copresence	OTU851865->OTUNew.ReferenceOTU10254	2	0.0865181906991307|0.10340473478537514	dist_kullbackleibler=copresence|dist_hellinger=copresence	dist_kullbackleibler=9.992007221626409E-16|dist_hellinger=0.009555211556644405	dist_kullbackleibler=0.0865181906991307|dist_hellinger=0.10340473478537514	OTU851865->OTUNew.ReferenceOTU10254	1.35308	1.35922	0.303242	0.0865182	7.74005e-08	7.74005e-08	2.73666e-07	0.088838997927644|0.10369537244432765	0.08841911733537423|0.10436931671228182	30.0|30.0	0.02534778957322883|0.014817171181098609	FALSE		OTU851865->OTUNew.ReferenceOTU10254	2.73666e-07
3918	correl_spearman|dist_hellinger|dist_kullbackleibler		copresence	OTU370086->OTU182431	3	0.950216762238796|0.13364994429160842|0.18986954701828435	correl_spearman=copresence|dist_hellinger=copresence|dist_kullbackleibler=copresence	correl_spearman=7.863786044559617E-8|dist_hellinger=3.499966765525553E-4|dist_kullbackleibler=0.0	correl_spearman=0.950216762238796|dist_hellinger=0.13364994429160842|dist_kullbackleibler=0.18986954701828435	OTU370086->OTU182431	-0.0181038	-0.0136013	0.185353	0.950217	0	0	0	0.9436019265148646|0.13377417933795427|0.19518992780464298	0.9514813384545125|0.12906317734503894|0.16972911894455042	30.0|30.0|30.0	0.033634653262315004|0.028774025547739567|0.10099598544564624	FALSE		OTU370086->OTU182431	0
4035	correl_spearman|dist_hellinger|dist_kullbackleibler		copresence	OTUNew.ReferenceOTU8103->OTU182431	3	0.9672856749266097|0.13863797329815816|0.17498702669176347	correl_spearman=copresence|dist_hellinger=copresence|dist_kullbackleibler=copresence	correl_spearman=7.035960702950206E-11|dist_hellinger=1.9987043797908832E-4|dist_kullbackleibler=0.0	correl_spearman=0.9672856749266097|dist_hellinger=0.13863797329815816|dist_kullbackleibler=0.17498702669176347	OTUNew.ReferenceOTU8103->OTU182431	0.0192878	0.0373519	0.174827	0.967286	0	0	0	0.9618576409185209|0.13134096554576083|0.16136298621644496	0.9678187814103106|0.12812395099282115|0.15120887806468464	30.0|30.0|30.0	0.02158830886725283|0.02687259478558198|0.07288454370432121	FALSE		OTUNew.ReferenceOTU8103->OTU182431	0
4046	dist_bray|correl_spearman|dist_hellinger|dist_kullbackleibler		copresence	OTU570507->OTU531582	4	0.07702835473999947|0.9461151079547401|0.08506839412851111|0.06214224224565968	dist_bray=copresence|correl_spearman=copresence|dist_hellinger=copresence|dist_kullbackleibler=copresence	dist_bray=6.408002662827705E-5|correl_spearman=1.638168067108481E-5|dist_hellinger=1.000345084598564E-4|dist_kullbackleibler=0.0	dist_bray=0.07702835473999947|correl_spearman=0.9461151079547401|dist_hellinger=0.08506839412851111|dist_kullbackleibler=0.06214224224565968	OTU570507->OTU531582	0.572111	0.588085	0.064682	0.0770284	0	0	0	0.07562880454365752|0.9280348200277443|0.08321917001361843|0.061231079946671194	0.07549227025020944|0.9448867115737906|0.08508029163002094|0.058978482045346524	30.0|30.0|30.0|30.0	0.016804185710846836|0.04932281725907282|0.015549410843300032|0.022533197519835416	FALSE		OTU570507->OTU531582	0
3996	dist_kullbackleibler|dist_hellinger|correl_spearman		copresence	OTU593422->OTU570507	3	0.09847454089075297|0.10925642117390917|0.9632117346231704	dist_kullbackleibler=copresence|dist_hellinger=copresence|correl_spearman=copresence	dist_kullbackleibler=0.0|dist_hellinger=1.1174951168868574E-4|correl_spearman=2.2127669696558883E-9	dist_kullbackleibler=0.09847454089075297|dist_hellinger=0.10925642117390917|correl_spearman=0.9632117346231704	OTU593422->OTU570507	2.91951	2.90897	0.835812	0.0984745	0	0	0	0.09321443244468464|0.10557436046039423|0.9467559993402171	0.09612813431002915|0.1083499697324649|0.9502616929933501	30.0|30.0|30.0	0.02243460255066905|0.013144800669584617|0.027697559517167635	FALSE		OTU593422->OTU570507	0
3976	dist_kullbackleibler|correl_spearman|dist_hellinger		copresence	OTU531582->OTU583089	3	0.1955206030705095|0.9117880516027116|0.14831172742150617	dist_kullbackleibler=copresence|correl_spearman=copresence|dist_hellinger=copresence	dist_kullbackleibler=0.0|correl_spearman=5.612195752335847E-5|dist_hellinger=0.0033625506990966336	dist_kullbackleibler=0.1955206030705095|correl_spearman=0.9117880516027116|dist_hellinger=0.14831172742150617	OTU531582->OTU583089	4.25953	4.1179	1.28306	0.195521	0	0	0	0.19250185173000472|0.8883059428524688|0.14599605212172845	0.18713165347570185|0.9014162200106327|0.1491863342254698	30.0|30.0|30.0	0.06891214756680815|0.05238717066566416|0.026250231875158028	FALSE		OTU531582->OTU583089	0
3948	correl_spearman		copresence	OTU531582->OTU178664	1	0.931093	correl_spearman=copresence	correl_spearman=2.2052291381857714E-8	correl_spearman=0.9310931838532168	OTU531582->OTU178664	-0.0133837	-0.0199721	0.180933	0.931093	0.0067373	0.0067373	0.0218686	0.918186	0.91991	30	0.028966	FALSE		OTU531582->OTU178664	0.0218686
3966	dist_hellinger|dist_kullbackleibler|correl_spearman|dist_bray		copresence	OTU1105552->OTU708680	4	0.07133819843623672|0.04773953842728009|0.9786324786324783|0.0686010337324493	dist_hellinger=copresence|dist_kullbackleibler=copresence|correl_spearman=copresence|dist_bray=copresence	dist_hellinger=9.687923181411762E-5|dist_kullbackleibler=0.0|correl_spearman=2.319255898441952E-13|dist_bray=4.0790248566957565E-5	dist_hellinger=0.07133819843623672|dist_kullbackleibler=0.04773953842728009|correl_spearman=0.9786324786324783|dist_bray=0.0686010337324493	OTU1105552->OTU708680	0.486688	0.486062	0.0526521	0.0713382	0	0	0	0.06857487707830935|0.04551762765120062|0.9724997896243134|0.0678942639931463	0.06623953427143471|0.040918721134767785|0.9759036144578311|0.06874355662897214	30.0|30.0|30.0|30.0	0.01258535225914813|0.0188931363492086|0.018892615435087017|0.012903726393094337	FALSE		OTU1105552->OTU708680	0
3926	dist_hellinger|dist_kullbackleibler		copresence	OTU702414->OTU700298	2	0.14057752775084079|0.16011993655931508	dist_hellinger=copresence|dist_kullbackleibler=copresence	dist_hellinger=0.048932675669655645|dist_kullbackleibler=1.1371951158523075E-7	dist_hellinger=0.14057752775084079|dist_kullbackleibler=0.16011993655931508	OTU702414->OTU700298	0.380828	0.383625	0.0344851	0.140578	0.0035049	0.0035049	0.0114706	0.1307408115112662|0.14264972704123258	0.13215674454036655|0.14153805335186445	30.0|30.0	0.022826279954649368|0.04996924016735003	FALSE		OTU702414->OTU700298	0.0114706
4045	correl_spearman|dist_kullbackleibler|dist_hellinger		copresence	OTU577170->OTU580629	3	0.9676238824361303|0.09143155132482726|0.10628646469413236	correl_spearman=copresence|dist_kullbackleibler=copresence|dist_hellinger=copresence	correl_spearman=7.691518921770779E-9|dist_kullbackleibler=0.0|dist_hellinger=7.025693201812011E-5	correl_spearman=0.9676238824361303|dist_kullbackleibler=0.09143155132482726|dist_hellinger=0.10628646469413236	OTU577170->OTU580629	-0.0381491	-0.06292	0.186026	0.967624	0	0	0	0.9569350698224459|0.0866224571760127|0.10181492465141523	0.9680596985644827|0.08423653764159857|0.10186456664426208	30.0|30.0|30.0	0.030939339794647715|0.030515331658156924|0.01838345521236534	FALSE		OTU577170->OTU580629	0
3897	dist_kullbackleibler|correl_spearman|dist_hellinger		copresence	OTU368117->OTU560535	3	0.11907527728586856|0.9151404151404148|0.12100016998253048	dist_kullbackleibler=copresence|correl_spearman=copresence|dist_hellinger=copresence	dist_kullbackleibler=0.0|correl_spearman=3.11119098578283E-6|dist_hellinger=3.372909706469418E-4	dist_kullbackleibler=0.11907527728586856|correl_spearman=0.9151404151404148|dist_hellinger=0.12100016998253048	OTU368117->OTU560535	2.17445	2.14911	0.487516	0.119075	0	0	0	0.1150984349134973|0.8954045612484033|0.11835749690714922	0.11606457065932896|0.9031269160024528|0.11927714573677338	30.0|30.0|30.0	0.022799980065129018|0.04296144399099089|0.011704298471046261	FALSE		OTU368117->OTU560535	0
3954	dist_kullbackleibler|dist_hellinger|correl_spearman		copresence	OTU368117->OTU370154	3	0.16407681699570975|0.14044600115995226|0.905372405372405	dist_kullbackleibler=copresence|dist_hellinger=copresence|correl_spearman=copresence	dist_kullbackleibler=0.0|dist_hellinger=0.00403618092556024|correl_spearman=9.372579057753683E-5	dist_kullbackleibler=0.16407681699570975|dist_hellinger=0.14044600115995226|correl_spearman=0.905372405372405	OTU368117->OTU370154	2.46198	2.4898	0.620637	0.164077	0	0	0	0.15317678700223264|0.134576854771537|0.8867854257763541	0.1473486552444506|0.13332490300355196|0.901780233271946	30.0|30.0|30.0	0.041168155250478664|0.017324112540087033|0.05772105819863596	FALSE		OTU368117->OTU370154	0
3961	dist_hellinger|dist_kullbackleibler|correl_spearman		copresence	OTU370154->OTU560535	3	0.09556125945682555|0.08858724469056577|0.9279609279609276	dist_hellinger=copresence|dist_kullbackleibler=copresence|correl_spearman=copresence	dist_hellinger=6.508606872694944E-4|dist_kullbackleibler=0.0|correl_spearman=7.94987267127567E-8	dist_hellinger=0.09556125945682555|dist_kullbackleibler=0.08858724469056577|correl_spearman=0.9279609279609276	OTU370154->OTU560535	0.489	0.488655	0.0468821	0.0955613	0	0	0	0.09277259211138218|0.08490325591945687|0.9155638686289063	0.09307851942629412|0.08219309088494907|0.9156403940886698	30.0|30.0|30.0	0.015183261827898635|0.03532998968636464|0.03264172020112312	FALSE		OTU370154->OTU560535	0
4063	dist_kullbackleibler|correl_spearman|dist_hellinger		copresence	OTU325244->OTU579561	3	0.1211655048397124|0.9079529948555654|0.11782128416020132	dist_kullbackleibler=copresence|correl_spearman=copresence|dist_hellinger=copresence	dist_kullbackleibler=0.0|correl_spearman=4.4006943967722645E-4|dist_hellinger=0.0036278883085475444	dist_kullbackleibler=0.1211655048397124|correl_spearman=0.9079529948555654|dist_hellinger=0.11782128416020132	OTU325244->OTU579561	2.55985	2.44042	0.685738	0.121166	0	0	0	0.11929186258714346|0.8835748126694561|0.11574471831150773	0.11619137756316548|0.9035260256004745|0.11523314784807048	30.0|30.0|30.0	0.03812427575225419|0.06776526591606452|0.01786213831259589	FALSE		OTU325244->OTU579561	0
4068	dist_hellinger|dist_kullbackleibler|correl_spearman		copresence	OTU548503->OTU287951	3	0.14324403824742354|0.2034056151639474|0.9473067669531843	dist_hellinger=copresence|dist_kullbackleibler=copresence|correl_spearman=copresence	dist_hellinger=0.011808809859092384|dist_kullbackleibler=0.0|correl_spearman=2.1242843877955497E-4	dist_hellinger=0.14324403824742354|dist_kullbackleibler=0.2034056151639474|correl_spearman=0.9473067669531843	OTU548503->OTU287951	0.513529	0.521307	0.0498859	0.143244	0	0	0	0.13721306197003144|0.19542056403138824|0.9317290622825868	0.1360213528859952|0.19169697541882416|0.9520462551623584	30.0|30.0|30.0	0.027645459725801763|0.08626076139592644|0.06805807550283915	FALSE		OTU548503->OTU287951	0
4033	sim_brownian|dist_kullbackleibler|dist_hellinger		copresence	OTU4314092->OTUNew.ReferenceOTU1060	3	0.9913670364423552|0.13117311192394077|0.12443404379466784	sim_brownian=unknown|dist_kullbackleibler=copresence|dist_hellinger=copresence	sim_brownian=0.0|dist_kullbackleibler=0.0|dist_hellinger=1.6229710260173835E-4	sim_brownian=0.9913670364423552|dist_kullbackleibler=0.13117311192394077|dist_hellinger=0.12443404379466784	OTU4314092->OTUNew.ReferenceOTU1060	0.166338	0.080232	0.196192	0.991367	0	0	0	0.9932634400534148|0.15120975325971844|0.12536046642845525	0.9929261437310828|0.10911616031697849|0.1138622190349596	30.0|30.0|30.0	0.0049972635003342515|0.12497843437669552|0.052688870890339724	FALSE		OTU4314092->OTUNew.ReferenceOTU1060	0
4022	dist_hellinger|correl_spearman|dist_kullbackleibler		copresence	OTU527751->OTU192365	3	0.13068317634946156|0.8994420938414395|0.16912176711411825	dist_hellinger=copresence|correl_spearman=copresence|dist_kullbackleibler=copresence	dist_hellinger=0.001792462600045841|correl_spearman=6.081649524087296E-4|dist_kullbackleibler=0.0	dist_hellinger=0.13068317634946156|correl_spearman=0.8994420938414395|dist_kullbackleibler=0.16912176711411825	OTU527751->OTU192365	0.760907	0.771003	0.0854427	0.130683	0	0	0	0.14114818106978186|0.8737567223835382|0.21489070657726375	0.1356027775884784|0.8816854700652859|0.18638254698814088	30.0|30.0|30.0	0.04527927371902725|0.0744074872245817|0.14003796120045775	FALSE		OTU527751->OTU192365	0
4052	dist_hellinger|dist_bray		mutualExclusion	OTUNew.CleanUp.ReferenceOTU9799->OTU521982	2	0.9926545724259982|0.9997525784524157	dist_hellinger=mutualExclusion|dist_bray=mutualExclusion	dist_hellinger=0.050163164954682316|dist_bray=1.633105151443992E-6	dist_hellinger=0.9926545724259982|dist_bray=0.9997525784524157	OTUNew.CleanUp.ReferenceOTU9799->OTU521982	0.90382	0.915077	0.0815257	0.992655	0.0123585	0.0123585	0.0397884	0.9915361438064298|0.9996467857613786	0.9920319114797491|0.9997184441322089	30.0|30.0	0.002849330156385967|2.800439781641944E-4	FALSE		OTUNew.CleanUp.ReferenceOTU9799->OTU521982	0.0397884
3905	dist_kullbackleibler|correl_spearman|dist_hellinger		copresence	OTU369027->OTU523782	3	0.1079613351521353|0.933455433455433|0.1146605259591321	dist_kullbackleibler=copresence|correl_spearman=copresence|dist_hellinger=copresence	dist_kullbackleibler=0.0|correl_spearman=5.144639183551902E-6|dist_hellinger=5.217240479867824E-4	dist_kullbackleibler=0.1079613351521353|correl_spearman=0.933455433455433|dist_hellinger=0.1146605259591321	OTU369027->OTU523782	2.88775	2.71722	0.811484	0.107961	0	0	0	0.10371531047273877|0.931733398489682|0.11127262581102886	0.09995119094817097|0.9429447852760734|0.1100309620475296	30.0|30.0|30.0	0.030926180689281737|0.04676494666753594|0.01642362289458357	FALSE		OTU369027->OTU523782	0
3973	sim_brownian|dist_bray		copresence	OTU228199->OTUNew.ReferenceOTU10888	2	0.9920395668850142|0.07200169067161344	sim_brownian=unknown|dist_bray=copresence	sim_brownian=1.8784973576657649E-13|dist_bray=1.9121598730298395E-4	sim_brownian=0.9920395668850142|dist_bray=0.07200169067161344	OTU228199->OTUNew.ReferenceOTU10888	0.227511	0.193133	0.10662	0.99204	1.63047e-07	1.63047e-07	5.71387e-07	0.9889481236139562|0.08659430035421613	0.9926131416515162|0.07027155005810892	30.0|30.0	0.010987775083574809|0.04766829163170292	FALSE		OTU228199->OTUNew.ReferenceOTU10888	5.71387e-07
4007	sim_brownian|dist_bray|correl_pearson|dist_kullbackleibler|dist_hellinger		copresence	OTU264552->OTUNew.ReferenceOTU583	5	0.9987757984602497|0.057330313790581844|0.999490788165558|0.1815321632534049|0.13162342817372874	sim_brownian=unknown|dist_bray=copresence|correl_pearson=copresence|dist_kullbackleibler=copresence|dist_hellinger=copresence	sim_brownian=2.5655362734244846E-7|dist_bray=0.003307033993840802|correl_pearson=4.551914400963142E-14|dist_kullbackleibler=0.0|dist_hellinger=0.011441476392030081	sim_brownian=0.9987757984602497|dist_bray=0.057330313790581844|correl_pearson=0.999490788165558|dist_kullbackleibler=0.1815321632534049|dist_hellinger=0.13162342817372874	OTU264552->OTUNew.ReferenceOTU583	0.160761	0.0731029	0.23268	0.998776	0	0	0	0.9837190839559765|0.10512001192844879|0.9886554633678136|0.4405850877064573|0.18231645968993387	0.9985331402418055|0.06419135195488312|0.9994307432934567|0.18496572043524767|0.1347975536334518	30.0|30.0|30.0|30.0|30.0	0.026860593205092143|0.09542652707242835|0.018714533490242515|0.5230067143936353|0.10817428647354756	FALSE		OTU264552->OTUNew.ReferenceOTU583	0
3915	dist_hellinger|correl_pearson|dist_bray|sim_brownian		copresence	OTU264552->OTU272587	4	0.1342198782084541|0.9997594829463543|0.04259128599917883|0.9993126670391762	dist_hellinger=copresence|correl_pearson=copresence|dist_bray=copresence|sim_brownian=unknown	dist_hellinger=0.011517786158833032|correl_pearson=0.0|dist_bray=0.0023723673607395357|sim_brownian=8.214252611438155E-10	dist_hellinger=0.1342198782084541|correl_pearson=0.9997594829463543|dist_bray=0.04259128599917883|sim_brownian=0.9993126670391762	OTU264552->OTU272587	0.925842	0.960296	0.115288	0.13422	0	0	0	0.1829789516399806|0.9918836917823725|0.09064447295316691|0.9886924941401337	0.1357506128203639|0.9997491358734577|0.0397908080945526|0.9992201242495523	30.0|30.0|30.0|30.0	0.10682618311430353|0.013350168816457366|0.09411149547284002|0.020142102333258236	FALSE		OTU264552->OTU272587	0
3920	dist_bray|correl_pearson|sim_brownian		copresence	OTUNew.ReferenceOTU583->OTU272587	3	0.047370847450170284|0.9994143476587982|0.9985376215500017	dist_bray=copresence|correl_pearson=copresence|sim_brownian=unknown	dist_bray=0.007122784115758507|correl_pearson=1.1077885164745283E-8|sim_brownian=5.528784458919134E-5	dist_bray=0.047370847450170284|correl_pearson=0.9994143476587982|sim_brownian=0.9985376215500017	OTUNew.ReferenceOTU583->OTU272587	0.943871	0.984782	0.173756	0.0473708	2.33888e-06	2.33888e-06	7.91621e-06	0.10876025397098282|0.9835890106108499|0.9746646719121953	0.05897546875062942|0.9993215593988387|0.9982193691609619	30.0|30.0|30.0	0.11609069272242867|0.0286500702612072|0.044825301063891196	FALSE		OTUNew.ReferenceOTU583->OTU272587	7.91621e-06
3960	dist_kullbackleibler|sim_brownian|dist_hellinger|correl_pearson		copresence	OTU369555->OTU552380	4	0.1598924386043548|0.9972074356389928|0.13836548657396314|0.9984227204856405	dist_kullbackleibler=copresence|sim_brownian=unknown|dist_hellinger=copresence|correl_pearson=copresence	dist_kullbackleibler=0.0|sim_brownian=2.493552851356995E-4|dist_hellinger=3.094857037940768E-4|correl_pearson=3.886938355873726E-5	dist_kullbackleibler=0.1598924386043548|sim_brownian=0.9972074356389928|dist_hellinger=0.13836548657396314|correl_pearson=0.9984227204856405	OTU369555->OTU552380	14.9416	15.8518	5.41026	0.159892	0	0	0	0.2007888469960927|0.9681049732112784|0.14599807744382617|0.9714411298142496	0.16855610999215492|0.9970074570241717|0.14172049545312776|0.9983421552989508	30.0|30.0|30.0|30.0	0.14755311980122848|0.05779203092667916|0.04767381656314483|0.06120770979638784	FALSE		OTU369555->OTU552380	0
3933	dist_hellinger|correl_spearman|dist_kullbackleibler		copresence	OTU180082->OTU198866	3	0.11544405753978758|0.9461185015791994|0.10912661558523472	dist_hellinger=copresence|correl_spearman=copresence|dist_kullbackleibler=copresence	dist_hellinger=9.738170470452445E-6|correl_spearman=1.6440349637214524E-9|dist_kullbackleibler=0.0	dist_hellinger=0.11544405753978758|correl_spearman=0.9461185015791994|dist_kullbackleibler=0.10912661558523472	OTU180082->OTU198866	0.697914	0.705045	0.0616838	0.115444	0	0	0	0.10889994468049502|0.9362767951946183|0.10022932160381344	0.1075820347412445|0.9431003685174275|0.09479794333438091	30.0|30.0|30.0	0.019020907813719446|0.02676863805427707|0.0348844779353029	FALSE		OTU180082->OTU198866	0
4041	dist_hellinger|correl_spearman|dist_kullbackleibler		copresence	OTUNew.ReferenceOTU10094->OTU591891	3	0.15148170057516222|0.9100900731891192|0.18640172875464533	dist_hellinger=copresence|correl_spearman=copresence|dist_kullbackleibler=copresence	dist_hellinger=0.006410756280230467|correl_spearman=4.452982126590399E-5|dist_kullbackleibler=0.0	dist_hellinger=0.15148170057516222|correl_spearman=0.9100900731891192|dist_kullbackleibler=0.18640172875464533	OTUNew.ReferenceOTU10094->OTU591891	0.482516	0.480806	0.0479751	0.151482	0	0	0	0.14623055663398846|0.8957996405350092|0.176284474691763	0.14926716762011513|0.9055793991416311|0.1802313501919646	30.0|30.0|30.0	0.018258938139114386|0.05020419477754052|0.04323887561720223	FALSE		OTUNew.ReferenceOTU10094->OTU591891	0
4011	correl_spearman|dist_hellinger|dist_kullbackleibler		copresence	OTU712677->OTU1111458	3	0.9688644688644684|0.09439699888434322|0.07833137234226503	correl_spearman=copresence|dist_hellinger=copresence|dist_kullbackleibler=copresence	correl_spearman=5.211830966800335E-10|dist_hellinger=2.476843426457709E-4|dist_kullbackleibler=0.0	correl_spearman=0.9688644688644684|dist_hellinger=0.09439699888434322|dist_kullbackleibler=0.07833137234226503	OTU712677->OTU1111458	0.0250672	0.010989	0.191769	0.968864	0	0	0	0.9571549839529188|0.09055949576427783|0.07358784875541792	0.9629286376274326|0.08941957090709035|0.06920753307168473	30.0|30.0|30.0	0.02332693416537899|0.012876519192503665|0.022492706830534604	FALSE		OTU712677->OTU1111458	0
